# Supplementary material for: Opposite Expression of SPARC between the Liver and Pancreas in Streptozotocin-Induced Diabetic Rats
Source: PLoS One. 2015 Jun 25;10(6):e0131189. doi: 10.1371/journal.pone.0131189 (PMC4481468; doi:10.1371/journal.pone.0131189)
Supplement: S1 Table — In this table, the cellular functions were ranked in a descending order (top to bottom) based on the p-value. (XLS) [file pone.0131189.s002.xls]

## Sheet: S1 Table
© 2000-2014 QIAGEN. All rights reserved.
S1 Table. Ingenuity report for molecular network of SPARC and its interacting proteins in the liver
Categories	Diseases or Functions Annotation	p-Value	Molecules	# Molecules
Cell Death and Survival	apoptosis of connective tissue cells	1.39e-29	AKT1,BCL2L1,CASP8,CEBPB,FAS,FN1,HRAS,IL1B,ITGAV,ITGB1,ITGB3,JUN,LEP,MAPK1,MMP9,MYC,NFE2L2,PIK3CA,SPARC,STAT3,TGFB1,TNF,VEGFA,XRCC6	24
Cell Death and Survival	cell death of connective tissue cells	1.35e-28	AKT1,BCL2L1,CA3,CASP8,CEBPB,FAS,FN1,HMOX1,HRAS,IL1B,ITGAV,ITGB1,ITGB3,JUN,LEP,MAPK1,MMP9,MYC,NFE2L2,PIK3CA,SPARC,SRC,STAT3,TGFB1,TNF,VEGFA,XRCC6,YWHAZ	28
Cellular Development, Cellular Growth and Proliferation	proliferation of cells	1.75e-27	AKT1,BCL2L1,CA3,CASP8,CEBPA,CEBPB,FN1,HMOX1,HNF4A,HRAS,IL1B,ITGAV,ITGB1,JUN,LEP,MAPK1,MYC,NFE2L2,PIK3CA,RORA,SNAI1,SPARC,SRC,SREBF1,SRF,STAT3,TGFB1,TNF,VEGFA,XRCC6,YWHAG	31
Cardiovascular System Development and Function, Organismal Development	development of blood vessel	5.43e-27	AKT1,BCL2L1,CASP8,FAS,FN1,HMOX1,HRAS,IL1B,ITGAV,ITGB1,ITGB3,JUN,LEP,MAPK1,MMP2,MMP7,MMP9,MYC,PIK3CA,SRC,SRF,STAT3,TGFB1,TNF,VEGFA,YWHAG,YWHAZ	28
Cellular Development, Cellular Growth and Proliferation, Hepatic System Development and Function, Liver Proliferation	proliferation of liver cells	1.86e-26	AKT1,BCL2L1,CASP8,CEBPA,FAS,FN1,HMOX1,HRAS,IL1B,ITGAV,ITGB1,ITGB3,JUN,LEP,MAPK1,MMP2,MMP7,MMP9,MYC,PIK3CA,SPARC,SRC,SRF,STAT3,TGFB1,TNF,VEGFA,YWHAG,YWHAZ	29
Tissue Development	growth of connective tissue	7.46e-25	AKT1,BCL2L1,CEBPA,CEBPB,FAS,FN1,HMOX1,HRAS,IL1B,ITGAV,ITGB1,ITGB3,JUN,LEP,MAPK1,MMP2,MMP9,MYC,PIK3CA,SPARC,SRC,SRF,STAT3,TGFB1,TNF	25
Cellular Development	differentiation of cells	7.94e-25	AKT1,BCL2L1,CASP8,CEBPA,CEBPB,FAS,FN1,HMOX1,HNF4A,HRAS,IL1B,ITGB1,ITGB3,JUN,LEP,MAPK1,MMP2,MMP9,MYC,NFE2L2,PIK3CA,RORA,RORC,SNAI1,SPARC,SRC,SREBF1,SRF,STAT3,TGFB1,TNF,VEGFA,XRCC6,YWHAG	34
Gene Expression	binding of protein binding site	1.24e-24	AKT1,CEBPA,CEBPB,FAS,FN1,HNF4A,HRAS,IL1B,ITGB3,JUN,LEP,MAPK1,MYC,NFE2L2,SNAI1,SRC,SREBF1,STAT3,TGFB1,TNF,VEGFA	21
Cellular Growth and Proliferation, Tissue Development	proliferation of connective tissue cells	1.96e-24	AKT1,BCL2L1,CEBPA,CEBPB,FAS,FN1,HMOX1,HRAS,IL1B,ITGAV,ITGB1,ITGB3,JUN,LEP,MAPK1,MMP2,MMP9,MYC,PIK3CA,SPARC,SRC,STAT3,TGFB1,TNF	24
Cell Death and Survival	apoptosis of endothelial cells	5.88e-24	AKT1,BCL2L1,CASP8,FAS,HMOX1,HRAS,IL1B,LEP,MAPK1,MMP2,MMP9,MYC,NFE2L2,SRC,STAT3,TGFB1,TNF,VEGFA	18
Cellular Function and Maintenance	cellular homeostasis	9.39e-24	AKT1,BCL2L1,CASP8,CEBPA,CEBPB,CPS1,FAS,FN1,HMOX1,HNF4A,HRAS,IL1B,ITGAV,ITGB1,ITGB3,JUN,LEP,MAPK1,MYC,NFE2L2,PIK3CA,RORA,RORC,SNAI1,SRC,SRF,STAT3,TGFB1,TNF,VEGFA,XRCC6	31
Hematological System Development and Function, Tissue Morphology	quantity of blood cells	1.15e-23	AKT1,BCL2L1,CASP8,CEBPA,CEBPB,FAS,HMOX1,HRAS,IL1B,ITGB3,JUN,LEP,MAPK1,MMP9,MYC,NFE2L2,PIK3CA,RORA,RORC,SRC,SREBF1,SRF,STAT3,TGFB1,TNF,VEGFA,XRCC6	27
Hematological System Development and Function, Tissue Morphology	quantity of leukocytes	1.19e-23	AKT1,BCL2L1,CASP8,CEBPA,CEBPB,FAS,HMOX1,HRAS,IL1B,ITGB3,LEP,MAPK1,MMP9,MYC,NFE2L2,PIK3CA,RORA,RORC,SRC,SREBF1,SRF,STAT3,TGFB1,TNF,VEGFA,XRCC6	26
Cell Death and Survival	apoptosis of hepatocytes	2.95e-23	AKT1,BCL2L1,CASP8,CEBPA,CEBPB,FAS,HNF4A,HRAS,IL1B,ITGB1,JUN,LEP,MAPK1,MMP2,MYC,SPARC,SRC,STAT3,TGFB1,TNF	20
Gene Expression	binding of DNA	3.4e-23	AKT1,CEBPA,CEBPB,FAS,FN1,HNF4A,HRAS,IL1B,ITGB3,JUN,LEP,MAPK1,MYC,NFE2L2,SNAI1,SRC,SREBF1,SRF,STAT3,TGFB1,TNF,VEGFA,YWHAG,YWHAZ	24
Cardiovascular System Development and Function, Cellular Movement	migration of endothelial cells	3.72e-23	AKT1,FN1,HRAS,IL1B,ITGAV,ITGB1,ITGB3,LEP,MAPK1,MMP2,MMP9,MYC,PIK3CA,SRC,STAT3,TGFB1,TNF,VEGFA,YWHAZ	19
Cellular Development, Cellular Growth and Proliferation, Hepatic System Development and Function, Liver Proliferation	proliferation of liver cells	4.66e-23	AKT1,CEBPA,CEBPB,FAS,HNF4A,HRAS,IL1B,ITGAV,ITGB3,JUN,LEP,MAPK1,MYC,NFE2L2,TGFB1,TNF,VEGFA	17
Cellular Development, Cellular Growth and Proliferation, Connective Tissue Development and Function	proliferation of fibroblast cell lines	1.29e-22	AKT1,BCL2L1,CEBPA,CEBPB,FN1,HMOX1,HRAS,IL1B,ITGB1,JUN,LEP,MAPK1,MMP7,MYC,PIK3CA,SRC,STAT3,TGFB1,TNF,XRCC6	20
Cellular Development, Tissue Development	differentiation of connective tissue	3.17e-22	AKT1,BCL2L1,CASP8,CEBPA,CEBPB,FAS,FN1,HMOX1,HRAS,IL1B,ITGB1,JUN,LEP,MAPK1,MYC,RORA,SNAI1,SRC,SREBF1,STAT3,TGFB1,TNF,VEGFA	23
Cellular Movement	homing	3.76e-22	AKT1,FAS,FN1,HRAS,IL1B,ITGAV,ITGB1,ITGB3,JUN,LEP,MAPK1,MMP2,MMP7,MMP9,MYC,PIK3CA,SRC,SRF,STAT3,TGFB1,TNF,VEGFA	22
Cell Death and Survival	apoptosis	4.82e-22	AKT1,BCL2L1,CASP8,CEBPA,CEBPB,FAS,FN1,HMOX1,HRAS,IL1B,ITGAV,ITGB1,JUN,LEP,MAPK1,MMP7,MMP9,MYC,NFE2L2,PIK3CA,SNAI1,SPARC,SRC,SREBF1,STAT3,TGFB1,TNF,VEGFA,YWHAZ	29
Cell Death and Survival	apoptosis of liver	1.92e-21	AKT1,BCL2L1,CA3,CASP8,CEBPA,CEBPB,FAS,FN1,HMOX1,HNF4A,HRAS,IL1B,ITGAV,ITGB1,ITGB3,JUN,LEP,MAPK1,MMP2,MMP7,MMP9,MYC,NFE2L2,PIK3CA,RORC,SNAI1,SPARC,SRC,SREBF1,SRF,STAT3,TGFB1,TNF,VEGFA,XRCC6,YWHAZ	36
Organismal Injury and Abnormalities	Fibrosis	2.29e-21	CEBPB,FAS,FN1,HMOX1,HNF4A,HRAS,IL1B,ITGB1,LEP,MMP2,MMP7,MMP9,NFE2L2,RORA,RORC,SNAI1,SPARC,STAT3,TGFB1,TNF,VEGFA	21
Organismal Survival	survival of organism	2.5e-21	AKT1,BCL2L1,CASP8,CEBPA,CEBPB,CPS1,FAS,FN1,HMOX1,HNF4A,HRAS,IL1B,ITGAV,ITGB1,ITGB3,JUN,LEP,MAPK1,MMP2,MMP7,MMP9,MYC,NFE2L2,PIK3CA,RORA,RORC,SNAI1,SRC,SREBF1,SRF,STAT3,TGFB1,TNF,VEGFA,XRCC6	35
Cellular Movement	chemotaxis	3.98e-21	AKT1,FAS,FN1,HRAS,IL1B,ITGAV,ITGB1,ITGB3,JUN,LEP,MAPK1,MMP2,MMP7,MMP9,PIK3CA,SRC,SRF,STAT3,TGFB1,TNF,VEGFA	21
Cell Death and Survival	cell viability of blood cells	6.13e-21	AKT1,BCL2L1,CASP8,CEBPB,FAS,FN1,HRAS,IL1B,LEP,MYC,PIK3CA,RORC,STAT3,TGFB1,TNF,VEGFA,YWHAZ	17
Cellular Movement	homing of cells	7.12e-21	AKT1,FAS,FN1,HRAS,IL1B,ITGAV,ITGB1,ITGB3,JUN,LEP,MAPK1,MMP2,MMP7,MMP9,MYC,PIK3CA,SRC,STAT3,TGFB1,TNF,VEGFA	21
Cellular Development, Cellular Growth and Proliferation	proliferation of blood cells	1.09e-20	AKT1,BCL2L1,CASP8,CEBPA,CEBPB,FAS,FN1,HMOX1,HRAS,IL1B,ITGB1,ITGB3,JUN,LEP,MMP9,MYC,PIK3CA,RORC,SRC,SRF,STAT3,TGFB1,TNF,VEGFA	24
Developmental Disorder	Hypertrophy	1.33e-20	AKT1,CEBPB,FN1,HMOX1,HRAS,IL1B,ITGB3,JUN,LEP,MAPK1,MMP7,MMP9,MYC,PIK3CA,SRC,SREBF1,STAT3,TGFB1,TNF,VEGFA	20
Cellular Growth and Proliferation	proliferation of hematopoietic cell lines	1.48e-20	AKT1,CEBPA,FN1,HRAS,IL1B,ITGB1,JUN,LEP,MAPK1,MYC,SRC,STAT3,TGFB1,TNF,VEGFA,YWHAG	16
Cellular Development, Tissue Development	differentiation of connective tissue cells	2.27e-20	AKT1,CASP8,CEBPA,CEBPB,FAS,FN1,HMOX1,IL1B,ITGB1,JUN,LEP,MAPK1,MYC,RORA,SNAI1,SRC,SREBF1,STAT3,TGFB1,TNF,VEGFA	21
Cell-To-Cell Signaling and Interaction, Tissue Development	adhesion of connective tissue cells	2.32e-20	AKT1,FN1,HRAS,IL1B,ITGAV,ITGB1,ITGB3,MAPK1,MMP2,SPARC,SRC,TGFB1,TNF,VEGFA	14
Cell Death and Survival	cell death of vascular endothelial cells	2.86e-20	AKT1,BCL2L1,CASP8,FAS,HMOX1,IL1B,LEP,MAPK1,MMP2,MMP9,NFE2L2,TGFB1,TNF,VEGFA	14
Cell Death and Survival, Gastrointestinal Disease, Hepatic System Disease, Liver Necrosis/Cell Death	cell death of liver cells	3.63e-20	AKT1,BCL2L1,CASP8,CEBPB,FAS,HMOX1,HNF4A,HRAS,ITGAV,ITGB3,JUN,MMP9,MYC,NFE2L2,STAT3,TGFB1,TNF	17
Cellular Growth and Proliferation	proliferation of liver cells	4.09e-20	AKT1,BCL2L1,CA3,CASP8,CEBPA,CEBPB,FAS,FN1,HMOX1,HNF4A,HRAS,IL1B,ITGAV,ITGB1,ITGB3,JUN,LEP,MAPK1,MMP2,MMP7,MMP9,MYC,NFE2L2,PIK3CA,RORA,RORC,SNAI1,SPARC,SRC,SREBF1,SRF,STAT3,TGFB1,TNF,VEGFA,XRCC6,YWHAG,YWHAZ	38
Cell Death and Survival	cell viability of leukocytes	4.44e-20	AKT1,BCL2L1,CASP8,CEBPB,FAS,FN1,HRAS,IL1B,LEP,MYC,PIK3CA,RORC,STAT3,TGFB1,TNF,YWHAZ	16
Cellular Development, Tissue Development	differentiation of cells	5.29e-20	AKT1,CEBPA,FN1,HMOX1,HRAS,IL1B,ITGB1,JUN,MAPK1,MYC,RORA,SRC,SRF,STAT3,TGFB1,TNF	16
Cellular Development, Cellular Growth and Proliferation, Hematological System Development and Function	proliferation of cells	6.59e-20	AKT1,BCL2L1,CASP8,CEBPA,CEBPB,FAS,FN1,HMOX1,IL1B,ITGB1,ITGB3,JUN,LEP,MMP9,MYC,PIK3CA,RORC,SRC,SRF,STAT3,TGFB1,TNF,VEGFA	23
Cellular Movement	chemotaxis of cells	6.89e-20	AKT1,FAS,FN1,HRAS,IL1B,ITGAV,ITGB1,ITGB3,JUN,LEP,MAPK1,MMP2,MMP7,MMP9,PIK3CA,SRC,STAT3,TGFB1,TNF,VEGFA	20
Cell Morphology	cell spreading	7.17e-20	AKT1,FN1,HRAS,ITGAV,ITGB1,ITGB3,MAPK1,MMP9,PIK3CA,SPARC,SRC,SRF,STAT3,TNF,VEGFA,YWHAZ	16
Gene Expression	transactivation of RNA	8.47e-20	AKT1,CEBPA,CEBPB,HNF4A,HRAS,IL1B,JUN,MAPK1,MMP9,MYC,NFE2L2,PIK3CA,RORA,SRC,SREBF1,SRF,STAT3,TGFB1,TNF,XRCC6	20
Organismal Survival	survival of organism	1.05e-19	AKT1,BCL2L1,CASP8,CEBPA,CEBPB,FAS,HMOX1,HRAS,IL1B,ITGB1,ITGB3,LEP,MMP2,MMP9,MYC,NFE2L2,PIK3CA,SRC,SREBF1,STAT3,TGFB1,TNF,VEGFA	23
Cellular Movement, Connective Tissue Development and Function	cell movement of fibroblasts	1.68e-19	AKT1,FN1,HRAS,IL1B,ITGB1,ITGB3,JUN,LEP,MAPK1,MYC,SRC,STAT3,TGFB1,TNF	14
Cellular Development, Cellular Growth and Proliferation, Skeletal and Muscular System Development and Function, Tissue Development	proliferation of cells	1.75e-19	AKT1,FN1,HMOX1,HRAS,IL1B,ITGB1,ITGB3,JUN,LEP,MAPK1,MMP7,MMP9,MYC,NFE2L2,SPARC,TGFB1,TNF,VEGFA	18
Cellular Development, Cellular Growth and Proliferation, Hepatic System Development and Function, Liver Proliferation, Tissue Development	proliferation of hepatocytes	1.79e-19	AKT1,CEBPA,CEBPB,FAS,HNF4A,HRAS,IL1B,JUN,MAPK1,MYC,NFE2L2,TGFB1,TNF,VEGFA	14
Cell-To-Cell Signaling and Interaction	activation of cells	1.92e-19	AKT1,BCL2L1,CASP8,CEBPB,FAS,FN1,HMOX1,HNF4A,IL1B,ITGAV,ITGB1,ITGB3,LEP,MAPK1,MMP2,MMP9,MYC,NFE2L2,PIK3CA,RORA,SRC,STAT3,TGFB1,TNF,VEGFA	25
Cell Death and Survival	cell viability	2.13e-19	AKT1,BCL2L1,CASP8,CEBPB,FAS,FN1,HMOX1,HRAS,IL1B,ITGAV,ITGB1,JUN,LEP,MAPK1,MMP9,MYC,NFE2L2,PIK3CA,RORC,SNAI1,SPARC,SRC,STAT3,TGFB1,TNF,VEGFA,YWHAZ	27
Cell Cycle	cell cycle progression	2.9e-19	AKT1,BCL2L1,CEBPA,CEBPB,FAS,HMOX1,HNF4A,HRAS,IL1B,ITGB1,JUN,LEP,MAPK1,MYC,PIK3CA,SNAI1,SPARC,SRC,SRF,STAT3,TGFB1,TNF,VEGFA,XRCC6	24
Cellular Assembly and Organization	formation of cytoskeleton	3.08e-19	AKT1,FN1,HRAS,IL1B,ITGB1,ITGB3,LEP,MAPK1,MMP2,MYC,SPARC,SRC,SRF,STAT3,TGFB1,TNF,VEGFA	17
Cell Death and Survival	apoptosis of vascular endothelial cells	3.12e-19	AKT1,BCL2L1,CASP8,FAS,HMOX1,IL1B,LEP,MAPK1,MMP2,MMP9,TGFB1,TNF,VEGFA	13
Cell Death and Survival	anoikis	3.19e-19	AKT1,BCL2L1,CASP8,FAS,FN1,HRAS,ITGAV,ITGB1,MAPK1,PIK3CA,SRC,TGFB1	12
Cell Cycle	G1 phase	3.27e-19	AKT1,CEBPA,CEBPB,FN1,HRAS,IL1B,ITGAV,ITGB1,JUN,MAPK1,MYC,NFE2L2,SRC,STAT3,TGFB1,TNF,VEGFA,YWHAG	18
Cell Death and Survival	cell death of immune cells	3.83e-19	AKT1,BCL2L1,CASP8,CEBPB,FAS,FN1,HMOX1,HRAS,IL1B,ITGB1,JUN,LEP,MYC,NFE2L2,PIK3CA,RORC,STAT3,TGFB1,TNF,VEGFA,YWHAG,YWHAZ	22
Cellular Development, Cellular Growth and Proliferation, Nervous System Development and Function, Tissue Development	proliferation of neuronal cells	5.97e-19	AKT1,FAS,FN1,HRAS,IL1B,ITGB1,ITGB3,JUN,LEP,MAPK1,MMP2,MMP9,PIK3CA,SRC,SRF,STAT3,TGFB1,TNF,VEGFA,YWHAZ	20
Cellular Growth and Proliferation	expansion of cells	5.98e-19	AKT1,CASP8,CEBPA,CEBPB,FAS,HMOX1,HRAS,IL1B,LEP,MYC,PIK3CA,SRF,STAT3,TGFB1,TNF,VEGFA	16
Cancer	cell transformation	6.67e-19	AKT1,BCL2L1,CASP8,CEBPA,CEBPB,HRAS,ITGB1,JUN,MAPK1,MMP2,MMP9,MYC,PIK3CA,SRC,STAT3,TGFB1,TNF,VEGFA	18
Cell Death and Survival	apoptosis of smooth muscle cells	7.45e-19	AKT1,BCL2L1,CASP8,FAS,HMOX1,HRAS,IL1B,ITGB3,LEP,PIK3CA,STAT3,TGFB1,TNF	13
Cellular Development, Hematological System Development and Function	differentiation of blood cells	7.61e-19	AKT1,BCL2L1,CASP8,CEBPA,CEBPB,FAS,FN1,HMOX1,HRAS,IL1B,JUN,MAPK1,MMP9,MYC,RORA,RORC,STAT3,TGFB1,TNF,VEGFA,XRCC6	21
Cell Cycle	interphase	7.61e-19	AKT1,BCL2L1,CEBPA,CEBPB,FN1,HMOX1,HRAS,IL1B,ITGAV,ITGB1,JUN,MAPK1,MMP9,MYC,NFE2L2,SRC,STAT3,TGFB1,TNF,VEGFA,YWHAG	21
DNA Replication, Recombination, and Repair	synthesis of DNA	7.68e-19	AKT1,CEBPA,FN1,HRAS,IL1B,ITGB1,JUN,LEP,MAPK1,MMP2,MYC,PIK3CA,SNAI1,SPARC,SRC,STAT3,TGFB1,TNF,VEGFA	19
Cellular Development, Hematological System Development and Function, Hematopoiesis	differentiation of leukocytes	9.54e-19	AKT1,BCL2L1,CASP8,CEBPA,CEBPB,FAS,HMOX1,HRAS,IL1B,JUN,MAPK1,MMP9,MYC,RORA,RORC,STAT3,TGFB1,TNF,VEGFA,XRCC6	20
Cellular Development, Cellular Growth and Proliferation, Hematological System Development and Function	proliferation of T lymphocytes	9.54e-19	AKT1,BCL2L1,CASP8,FAS,FN1,HMOX1,IL1B,ITGB1,ITGB3,JUN,LEP,MMP9,MYC,PIK3CA,RORC,SRF,STAT3,TGFB1,TNF,VEGFA	20
Cell-To-Cell Signaling and Interaction, Hematological System Development and Function	activation of blood cells	1.12e-18	AKT1,BCL2L1,CASP8,CEBPB,FAS,FN1,HMOX1,HNF4A,IL1B,ITGAV,ITGB1,ITGB3,LEP,MAPK1,MMP9,NFE2L2,RORA,SRC,STAT3,TGFB1,TNF,VEGFA	22
Cell Death and Survival	apoptosis	1.16e-18	AKT1,BCL2L1,CA3,CASP8,CEBPA,CEBPB,FAS,FN1,HMOX1,HNF4A,HRAS,IL1B,ITGAV,ITGB1,ITGB3,JUN,LEP,MAPK1,MMP2,MMP7,MMP9,MYC,NFE2L2,PIK3CA,RORC,SNAI1,SPARC,SRC,SREBF1,SRF,STAT3,TGFB1,TNF,VEGFA,XRCC6,YWHAG,YWHAZ	37
Cancer	hyperplasia	1.24e-18	AKT1,CASP8,CEBPA,CEBPB,HMOX1,HRAS,IL1B,ITGB1,MMP7,MMP9,MYC,NFE2L2,PIK3CA,RORA,SRC,STAT3,TGFB1,TNF,VEGFA	19
Cardiovascular System Development and Function, Cellular Development, Organismal Development, Tissue Development	endothelial cell development	1.43e-18	AKT1,FN1,HMOX1,IL1B,ITGB1,ITGB3,JUN,LEP,MAPK1,MMP2,MMP9,MYC,PIK3CA,TGFB1,TNF,VEGFA,YWHAG	17
Lipid Metabolism, Small Molecule Biochemistry	synthesis of lipid	1.51e-18	AKT1,BCL2L1,BHMT,CASP8,CEBPA,CEBPB,FAS,HMOX1,HNF4A,IL1B,ITGB1,LEP,MAPK1,MMP2,MMP9,MYC,PIK3CA,SREBF1,STAT3,TGFB1,TNF,VEGFA,YWHAG	23
Cellular Development, Hematological System Development and Function, Hematopoiesis, Lymphoid Tissue Structure and Development	development of leukocytes	1.81e-18	AKT1,BCL2L1,CASP8,CEBPA,CEBPB,FAS,FN1,HRAS,IL1B,ITGB3,MAPK1,RORA,RORC,SRF,STAT3,TGFB1,TNF,VEGFA,XRCC6	19
Cell Morphology, Skeletal and Muscular System Development and Function	size of muscle cells	3.3e-18	AKT1,CEBPB,FN1,HRAS,IL1B,JUN,LEP,MYC,PIK3CA,SRC,TGFB1,TNF	12
Inflammatory Response	inflammatory response	3.31e-18	AKT1,CASP8,CEBPB,FN1,HMOX1,HNF4A,IL1B,ITGAV,ITGB1,ITGB3,LEP,MMP2,MMP7,MMP9,NFE2L2,PIK3CA,RORA,SRC,STAT3,TGFB1,TNF,VEGFA	22
Cell Cycle	entry into interphase	3.4e-18	AKT1,CEBPB,FN1,HMOX1,HRAS,IL1B,ITGB1,JUN,MYC,SRC,STAT3,TGFB1,TNF	13
Cellular Development, Cellular Growth and Proliferation, Hematological System Development and Function	proliferation of lymphocytes	3.45e-18	AKT1,BCL2L1,CASP8,CEBPB,FAS,FN1,HMOX1,IL1B,ITGB1,ITGB3,JUN,LEP,MMP9,MYC,PIK3CA,RORC,SRF,STAT3,TGFB1,TNF,VEGFA	21
Cell Death and Survival	apoptosis of muscle cells	3.48e-18	AKT1,BCL2L1,CASP8,FAS,HMOX1,HRAS,IL1B,ITGB3,LEP,MAPK1,MMP2,PIK3CA,STAT3,TGFB1,TNF,VEGFA	16
Cellular Growth and Proliferation	formation of cells	3.68e-18	CASP8,CEBPB,FAS,FN1,HMOX1,HRAS,IL1B,ITGB1,JUN,MAPK1,MYC,NFE2L2,SPARC,SRC,SRF,TGFB1,TNF,VEGFA	18
Cell Cycle	arrest in interphase	7.5e-18	AKT1,BCL2L1,CEBPA,CEBPB,FN1,HRAS,IL1B,ITGAV,ITGB1,JUN,MAPK1,MMP9,MYC,NFE2L2,SRC,TGFB1,TNF,YWHAG	18
Tissue Development	development of epithelial tissue	8.04e-18	AKT1,FN1,HMOX1,HRAS,IL1B,ITGB1,ITGB3,JUN,LEP,MAPK1,MMP2,MMP9,MYC,PIK3CA,TGFB1,TNF,VEGFA,YWHAG	18
Protein Synthesis	metabolism of protein	8.12e-18	AKT1,BCL2L1,CASP8,CPS1,FAS,FN1,IL1B,ITGB1,JUN,LEP,MAPK1,MMP2,MMP7,MMP9,MYC,PIK3CA,SRC,SREBF1,SRF,TGFB1,TNF,VEGFA	22
Cell Death and Survival	cell death of muscle cells	8.22e-18	AKT1,BCL2L1,CASP8,FAS,HMOX1,HRAS,IL1B,ITGB3,LEP,MAPK1,MMP2,MYC,PIK3CA,STAT3,TGFB1,TNF,VEGFA	17
Cellular Assembly and Organization, Cellular Function and Maintenance, Tissue Development	formation of actin filaments	9.16e-18	AKT1,FN1,HRAS,IL1B,ITGB1,LEP,MAPK1,MMP2,SPARC,SRC,SRF,STAT3,TGFB1,TNF,VEGFA	15
Cellular Movement	cell movement of muscle cells	1.06e-17	AKT1,FN1,HMOX1,IL1B,ITGB1,LEP,MAPK1,MMP2,MMP7,MMP9,MYC,NFE2L2,STAT3,TNF	14
Cellular Assembly and Organization, Cellular Function and Maintenance, Tissue Development	formation of actin stress fibers	1.11e-17	AKT1,FN1,HRAS,ITGB1,LEP,MAPK1,MMP2,SPARC,SRC,SRF,STAT3,TGFB1,TNF,VEGFA	14
Cell Death and Survival	apoptosis of fibroblasts	1.42e-17	AKT1,BCL2L1,CASP8,FAS,HMOX1,HRAS,ITGB1,JUN,MYC,PIK3CA,SRC,STAT3,TGFB1,TNF,XRCC6	15
Cellular Assembly and Organization, Cellular Function and Maintenance	organization of cytoplasm	2.28e-17	AKT1,ARHGAP20,CEBPA,FAS,FN1,HNF4A,HRAS,IL1B,ITGAV,ITGB1,ITGB3,JUN,LEP,MAPK1,MMP7,MYC,PIK3CA,SPARC,SRC,SRF,STAT3,TGFB1,TNF,VEGFA	24
Cell Death and Survival, Gastrointestinal Disease, Hepatic System Disease, Liver Necrosis/Cell Death	apoptosis of liver cells	2.45e-17	BCL2L1,CASP8,CEBPB,FAS,HNF4A,HRAS,ITGAV,ITGB3,JUN,MMP9,MYC,STAT3,TGFB1,TNF	14
Cellular Growth and Proliferation, Tissue Development	generation of cells	4.56e-17	AKT1,BCL2L1,CEBPB,HNF4A,IL1B,JUN,LEP,MYC,NFE2L2,RORA,RORC,STAT3,TGFB1,TNF	14
Cell Death and Survival	apoptosis	6.18e-17	AKT1,BCL2L1,CASP8,FAS,HMOX1,ITGB3,LEP,PIK3CA,STAT3,TGFB1,TNF	11
Cellular Assembly and Organization, Cellular Function and Maintenance	microtubule dynamics	6.63e-17	AKT1,ARHGAP20,FAS,FN1,HNF4A,HRAS,IL1B,ITGB1,ITGB3,JUN,LEP,MAPK1,MMP7,MYC,PIK3CA,SPARC,SRC,SRF,STAT3,TGFB1,TNF,VEGFA	22
Cell Cycle	entry into S phase	6.66e-17	CEBPB,FN1,HMOX1,HRAS,IL1B,ITGB1,JUN,MYC,SRC,STAT3,TGFB1,TNF	12
Hematological System Development and Function, Hematopoiesis, Tissue Morphology	quantity of hematopoietic progenitor cells	7.26e-17	BCL2L1,CASP8,CEBPA,FAS,HRAS,ITGB3,LEP,MYC,NFE2L2,PIK3CA,RORC,STAT3,TGFB1,TNF,VEGFA,XRCC6	16
Cellular Growth and Proliferation	outgrowth of cells	7.39e-17	AKT1,FN1,HRAS,ITGB1,ITGB3,JUN,LEP,MAPK1,MMP2,MMP9,PIK3CA,SRC,SRF,STAT3,TNF,VEGFA,YWHAZ	17
Cellular Assembly and Organization, Cellular Function and Maintenance	organization of cytoskeleton	8.53e-17	AKT1,ARHGAP20,FAS,FN1,HNF4A,HRAS,IL1B,ITGAV,ITGB1,ITGB3,JUN,LEP,MAPK1,MMP7,MYC,PIK3CA,SPARC,SRC,SRF,STAT3,TGFB1,TNF,VEGFA	23
Cell-To-Cell Signaling and Interaction, Hematological System Development and Function, Immune Cell Trafficking, Inflammatory Response	activation of leukocytes	1.13e-16	AKT1,BCL2L1,CASP8,CEBPB,FAS,FN1,HMOX1,HNF4A,IL1B,ITGAV,ITGB1,LEP,MMP9,NFE2L2,RORA,SRC,STAT3,TGFB1,TNF,VEGFA	20
Tissue Development	accumulation of cells	1.31e-16	AKT1,CASP8,CEBPA,FAS,HMOX1,IL1B,ITGB1,MMP7,MMP9,MYC,RORC,SRF,STAT3,TGFB1,TNF,VEGFA	16
Cell-To-Cell Signaling and Interaction	binding of cells	1.36e-16	AKT1,FAS,FN1,HRAS,IL1B,ITGAV,ITGB1,ITGB3,JUN,LEP,MMP2,NFE2L2,SNAI1,SPARC,SRC,TGFB1,TNF,VEGFA	18
Cellular Development, Embryonic Development, Organismal Development, Tissue Development	differentiation of embryonic tissue	1.64e-16	BCL2L1,FN1,HNF4A,HRAS,JUN,LEP,MAPK1,MMP2,MMP9,SRF,STAT3,TGFB1,VEGFA	13
Cellular Function and Maintenance	Lymphocyte homeostasis	1.91e-16	AKT1,CASP8,CEBPA,CEBPB,FAS,HRAS,IL1B,LEP,MAPK1,RORA,RORC,SRF,STAT3,TGFB1,TNF,VEGFA,XRCC6	17
Embryonic Development, Organismal Development	development of abdomen	1.95e-16	BCL2L1,CEBPA,CEBPB,FAS,HRAS,IL1B,JUN,LEP,MMP2,MMP9,MYC,RORC,SRC,SREBF1,TGFB1,TNF,VEGFA	17
Inflammatory Response	inflammation	2.07e-16	AKT1,BCL2L1,CA3,CEBPA,CEBPB,FAS,HMOX1,IL1B,ITGB3,JUN,LEP,MMP2,MMP7,MMP9,NFE2L2,RORA,RORC,SPARC,SRC,STAT3,TGFB1,TNF,VEGFA,XRCC6	24
Cellular Movement	chemotaxis of connective tissue cells	2.71e-16	FN1,HRAS,IL1B,ITGB1,MAPK1,SRC,STAT3,TGFB1,TNF	9
Cardiovascular System Development and Function, Cellular Development, Cellular Growth and Proliferation, Organismal Development, Tissue Development	proliferation of endothelial cells	2.93e-16	AKT1,FN1,HMOX1,IL1B,ITGB1,ITGB3,JUN,LEP,MAPK1,MYC,PIK3CA,TGFB1,TNF,VEGFA,YWHAG	15
Cell Cycle	S phase	3.23e-16	BCL2L1,CEBPB,FN1,HMOX1,HRAS,IL1B,ITGB1,JUN,MYC,SRC,STAT3,TGFB1,TNF,VEGFA	14
Cellular Development, Hematological System Development and Function, Hematopoiesis, Lymphoid Tissue Structure and Development	development of lymphocytes	3.34e-16	AKT1,BCL2L1,CASP8,CEBPA,CEBPB,FAS,HRAS,IL1B,MAPK1,RORA,RORC,SRF,STAT3,TGFB1,TNF,VEGFA,XRCC6	17
Cell Death and Survival	activation-induced cell death	3.52e-16	AKT1,BCL2L1,CASP8,FAS,ITGB1,JUN,MYC,RORC,TGFB1,TNF	10
Gene Expression	transcription of RNA	3.57e-16	AKT1,CASP8,CEBPA,CEBPB,FN1,HNF4A,HRAS,IL1B,JUN,LEP,MAPK1,MYC,NFE2L2,RORA,RORC,SNAI1,SRC,SREBF1,SRF,STAT3,TGFB1,TNF,VEGFA,XRCC6,YWHAZ	25
Lipid Metabolism, Molecular Transport, Small Molecule Biochemistry	concentration of lipid	3.84e-16	AKT1,BCL2L1,BHMT,CASP8,CEBPA,CEBPB,FAS,HMOX1,HNF4A,HRAS,IL1B,ITGB3,JUN,LEP,MMP9,MYC,RORA,SRC,SREBF1,STAT3,TGFB1,TNF	22
Cell Death and Survival	apoptosis of lymphoid organ	4.28e-16	AKT1,BCL2L1,CASP8,FAS,IL1B,JUN,LEP,MYC,NFE2L2,RORC,TGFB1,TNF	12
Cellular Development, Cellular Growth and Proliferation	expansion of blood cells	5.3e-16	CASP8,CEBPA,FAS,HMOX1,IL1B,LEP,MYC,PIK3CA,SRF,STAT3,TGFB1,TNF,VEGFA	13
Cell Morphology, Cellular Assembly and Organization, Cellular Development, Cellular Growth and Proliferation, Nervous System Development and Function, Tissue Development	outgrowth of neurites	6.24e-16	AKT1,FN1,HRAS,ITGB1,ITGB3,JUN,LEP,MAPK1,MMP9,PIK3CA,SRC,SRF,STAT3,TNF,VEGFA,YWHAZ	16
Cell Death and Survival	apoptosis of fibroblasts	7.07e-16	AKT1,BCL2L1,CASP8,FAS,HRAS,ITGB1,JUN,MYC,PIK3CA,STAT3,TGFB1,TNF,XRCC6	13
Cellular Development, Hematological System Development and Function, Hematopoiesis	differentiation of hematopoietic progenitor cells	7.07e-16	BCL2L1,CASP8,CEBPA,FAS,FN1,HRAS,MAPK1,MMP9,MYC,STAT3,TGFB1,TNF,VEGFA	13
Cell Death and Survival, Hematological System Development and Function	cell viability of lymphocytes	8.01e-16	AKT1,BCL2L1,CASP8,FAS,HRAS,LEP,MYC,PIK3CA,RORC,STAT3,TGFB1,TNF	12
Gene Expression	expression of RNA	8.74e-16	AKT1,CASP8,CEBPA,CEBPB,FAS,FN1,HNF4A,HRAS,IL1B,JUN,LEP,MAPK1,MYC,NFE2L2,RORA,RORC,SNAI1,SRC,SREBF1,SRF,STAT3,TGFB1,TNF,VEGFA,XRCC6,YWHAZ	26
Cell Cycle	arrest in G1 phase	1.04e-15	AKT1,CEBPA,CEBPB,FN1,HRAS,ITGAV,ITGB1,JUN,MAPK1,MYC,NFE2L2,TGFB1,TNF,YWHAG	14
Cell-To-Cell Signaling and Interaction, Hematological System Development and Function, Immune Cell Trafficking, Inflammatory Response	activation of antigen presenting cells	1.06e-15	CEBPB,FAS,FN1,HMOX1,HNF4A,IL1B,ITGAV,ITGB1,LEP,MMP9,RORA,STAT3,TGFB1,TNF,VEGFA	15
Cellular Development, Hematological System Development and Function, Hematopoiesis	differentiation of lymphocytes	1.16e-15	AKT1,CASP8,CEBPA,CEBPB,FAS,HRAS,IL1B,MAPK1,MYC,RORA,RORC,STAT3,TGFB1,TNF,VEGFA,XRCC6	16
Cellular Development	maturation of cells	1.36e-15	BCL2L1,CEBPA,FAS,HMOX1,HNF4A,HRAS,IL1B,ITGB1,ITGB3,LEP,MAPK1,MYC,STAT3,TGFB1,TNF,VEGFA	16
Cellular Development, Tissue Development	differentiation of epithelial tissue	1.48e-15	AKT1,CEBPA,CEBPB,FN1,HNF4A,IL1B,ITGB1,LEP,MYC,SRC,STAT3,TGFB1,TNF,VEGFA	14
DNA Replication, Recombination, and Repair, Nucleic Acid Metabolism, Small Molecule Biochemistry	incorporation of thymidine	1.53e-15	AKT1,FAS,FN1,HRAS,JUN,PIK3CA,SRC,STAT3,TGFB1,TNF,VEGFA	11
Hematological System Development and Function, Tissue Development	accumulation of blood cells	1.57e-15	CASP8,CEBPA,FAS,HMOX1,IL1B,ITGB1,MMP7,MMP9,MYC,RORC,STAT3,TGFB1,TNF,VEGFA	14
Cell Signaling	protein kinase cascade	1.57e-15	AKT1,CASP8,HMOX1,HRAS,IL1B,ITGAV,ITGB1,ITGB3,LEP,MAPK1,MYC,RORA,STAT3,TNF	14
Hematological System Development and Function, Tissue Morphology	quantity of lymphocytes	1.62e-15	AKT1,BCL2L1,CASP8,CEBPB,FAS,HRAS,LEP,MAPK1,MMP9,MYC,PIK3CA,RORC,SRF,STAT3,TGFB1,TNF,VEGFA,XRCC6	18
Cell Death and Survival	delay in apoptosis	2.12e-15	AKT1,BCL2L1,FAS,FN1,MMP9,MYC,STAT3,TGFB1,TNF	9
Cell-mediated Immune Response, Cellular Function and Maintenance, Hematological System Development and Function	T cell homeostasis	2.16e-15	AKT1,CASP8,CEBPA,CEBPB,FAS,HRAS,IL1B,MAPK1,RORA,RORC,SRF,STAT3,TGFB1,TNF,VEGFA,XRCC6	16
Cellular Development, Connective Tissue Development and Function, Tissue Development	differentiation of adipocytes	2.26e-15	AKT1,CEBPA,CEBPB,FN1,HMOX1,IL1B,LEP,MYC,RORA,SNAI1,SREBF1,TGFB1,TNF	13
Embryonic Development, Organismal Development, Tissue Development	formation of embryonic tissue	2.26e-15	CASP8,FN1,HNF4A,HRAS,ITGB1,JUN,MAPK1,MYC,SNAI1,SRF,STAT3,TGFB1,VEGFA	13
Gastrointestinal Disease, Hepatic System Disease, Liver Fibrosis, Organismal Injury and Abnormalities	fibrosis of liver	2.5e-15	CEBPB,HMOX1,HNF4A,LEP,NFE2L2,RORA,RORC,SPARC,STAT3,TGFB1,TNF	11
Cell Cycle	mitogenesis	2.56e-15	AKT1,HRAS,IL1B,LEP,MAPK1,MYC,SPARC,SRC,STAT3,TGFB1,TNF,VEGFA	12
Cell Death and Survival	apoptosis of lymphocytes	2.56e-15	AKT1,BCL2L1,CASP8,FAS,IL1B,ITGB1,JUN,LEP,MYC,NFE2L2,RORC,STAT3,TGFB1,TNF,VEGFA	15
Cell Cycle	mitosis	2.68e-15	AKT1,CEBPA,CEBPB,HNF4A,HRAS,IL1B,JUN,LEP,MAPK1,MYC,SPARC,SRC,STAT3,TGFB1,TNF,VEGFA	16
Cellular Movement, Connective Tissue Development and Function	chemotaxis of fibroblasts	2.95e-15	FN1,HRAS,IL1B,ITGB1,SRC,STAT3,TGFB1,TNF	8
Cell Death and Survival	apoptosis of thymocytes	4e-15	AKT1,BCL2L1,CASP8,FAS,IL1B,JUN,LEP,MYC,NFE2L2,RORC,TNF	11
Cell-To-Cell Signaling and Interaction, Inflammatory Response	immune response of leukocytes	4.35e-15	BCL2L1,CASP8,CEBPB,FAS,FN1,HMOX1,IL1B,ITGB1,ITGB3,RORA,SRC,STAT3,TGFB1,TNF	14
Free Radical Scavenging, Molecular Transport	quantity of reactive oxygen species	4.35e-15	AKT1,BCL2L1,CA3,FAS,HMOX1,HRAS,IL1B,JUN,LEP,MYC,NFE2L2,TGFB1,TNF,VEGFA	14
Cellular Development, Cellular Growth and Proliferation, Hematological System Development and Function	expansion of leukocytes	4.38e-15	CASP8,CEBPA,FAS,HMOX1,IL1B,LEP,MYC,PIK3CA,SRF,STAT3,TGFB1,TNF	12
Hematological System Development and Function, Inflammatory Response, Tissue Morphology	quantity of macrophages	4.58e-15	CEBPA,FAS,IL1B,ITGB3,MMP9,NFE2L2,SRC,SREBF1,STAT3,TGFB1,TNF,VEGFA	12
Cellular Growth and Proliferation, Tissue Development	generation of leukocytes	5.02e-15	AKT1,CEBPB,IL1B,JUN,LEP,NFE2L2,RORA,RORC,STAT3,TGFB1,TNF	11
Protein Synthesis	synthesis of protein	5.91e-15	AKT1,FAS,FN1,IL1B,ITGB1,JUN,LEP,MAPK1,MYC,PIK3CA,SRC,SREBF1,SRF,TGFB1,TNF,VEGFA	16
Carbohydrate Metabolism	degradation of polysaccharide	5.99e-15	AKT1,CEBPB,CPS1,IL1B,MMP2,MMP7,MMP9,TGFB1,TNF	9
Carbohydrate Metabolism	synthesis of carbohydrate	6.03e-15	AKT1,CEBPA,CEBPB,FAS,HRAS,IL1B,ITGAV,ITGB1,LEP,MAPK1,MYC,PIK3CA,SREBF1,STAT3,TGFB1,TNF	16
Cell Death and Survival, Gastrointestinal Disease, Hepatic System Disease, Liver Necrosis/Cell Death	apoptosis of hepatic stellate cells	6.13e-15	CEBPB,FAS,ITGAV,ITGB3,MMP9,TGFB1,TNF	7
Cell Cycle	G1/S phase transition	7.64e-15	AKT1,CEBPA,FN1,HRAS,IL1B,ITGAV,ITGB1,JUN,MYC,STAT3,TGFB1,VEGFA	12
DNA Replication, Recombination, and Repair	metabolism of DNA	8.64e-15	AKT1,BCL2L1,CASP8,FAS,HRAS,IL1B,ITGB3,JUN,LEP,MAPK1,MYC,PIK3CA,SRC,TGFB1,TNF,XRCC6	16
Cell Death and Survival	apoptosis of hematopoietic progenitor cells	8.66e-15	AKT1,BCL2L1,CASP8,FAS,IL1B,JUN,LEP,MYC,NFE2L2,RORC,TGFB1,TNF	12
Cellular Growth and Proliferation	arrest in growth of cells	1.2e-14	BCL2L1,CEBPA,HMOX1,HRAS,IL1B,MAPK1,MYC,SRC,SREBF1,STAT3,TGFB1,TNF	12
Metabolic Disease	glucose metabolism disorder	1.22e-14	AKT1,BCL2L1,CA3,CASP8,CEBPA,CEBPB,FAS,FN1,HNF4A,HRAS,IL1B,ITGAV,ITGB3,JUN,LEP,MYC,SRC,SREBF1,STAT3,TGFB1,TNF,VEGFA	22
Cell Death and Survival	cell viability of phagocytes	1.26e-14	BCL2L1,CEBPB,FAS,IL1B,LEP,PIK3CA,STAT3,TGFB1,TNF,YWHAZ	10
Organismal Injury and Abnormalities	healing of wound	1.46e-14	AKT1,FN1,ITGB3,LEP,MMP7,MMP9,MYC,NFE2L2,SPARC,TGFB1,TNF,VEGFA	12
Lipid Metabolism, Small Molecule Biochemistry	fatty acid metabolism	1.61e-14	AKT1,BCL2L1,BHMT,CASP8,CEBPB,FAS,HMOX1,HNF4A,IL1B,ITGAV,ITGB3,LEP,MAPK1,MYC,SREBF1,STAT3,TGFB1,TNF,VEGFA	19
Cancer	transformation of fibroblasts	1.78e-14	AKT1,CEBPB,HRAS,JUN,MAPK1,MYC,PIK3CA,SRC,STAT3,TGFB1	10
Cell Death and Survival	apoptosis of T-cell hybrid cells	1.84e-14	AKT1,BCL2L1,FAS,HRAS,MYC,RORC,TGFB1,TNF	8
Cell-To-Cell Signaling and Interaction, Hematological System Development and Function, Immune Cell Trafficking, Inflammatory Response	activation of phagocytes	2.12e-14	CEBPB,FAS,FN1,HMOX1,HNF4A,IL1B,ITGAV,ITGB1,LEP,MMP9,RORA,STAT3,TGFB1,TNF,VEGFA	15
Cell-To-Cell Signaling and Interaction, Hematological System Development and Function, Immune Cell Trafficking, Inflammatory Response	activation of macrophages	2.44e-14	CEBPB,FN1,HMOX1,HNF4A,IL1B,ITGAV,ITGB1,LEP,MMP9,RORA,STAT3,TGFB1,TNF	13
Cell Death and Survival, Gastrointestinal Disease, Hepatic System Disease, Liver Necrosis/Cell Death	cell death of hepatocytes	1.26e-13	BCL2L1,CASP8,FAS,HMOX1,HNF4A,HRAS,JUN,MYC,NFE2L2,STAT3,TGFB1,TNF	12
Inflammatory Response	inflammatory response of liver	1.17e-11	BCL2L1,CEBPA,FAS,HMOX1,LEP,MMP2,MMP9,NFE2L2,SPARC,STAT3,TGFB1,TNF	12
Cell Death and Survival, Gastrointestinal Disease, Hepatic System Disease, Liver Necrosis/Cell Death	apoptosis of hepatocytes	1.22e-11	BCL2L1,CASP8,FAS,HNF4A,HRAS,JUN,MYC,STAT3,TGFB1,TNF	10
Cellular Assembly and Organization, Tissue Development	fibrogenesis	1.34e-11	CEBPB,HMOX1,HNF4A,LEP,NFE2L2,RORA,RORC,SPARC,STAT3,TGFB1,TNF	11
Cell Death and Survival, Gastrointestinal Disease, Hepatic System Disease, Liver Necrosis/Cell Death	apoptosis of liver cell lines	1.13e-10	AKT1,FAS,MYC,STAT3,TGFB1,TNF	6
Digestive System Development and Function, Hepatic System Development and Function, Liver Regeneration, Organ Morphology	regeneration of liver	2.54e-10	CASP8,CEBPB,LEP,MMP9,NFE2L2,SPARC,STAT3,TNF	8
Cardiovascular System Development and Function, Cellular Development, Cellular Growth and Proliferation, Connective Tissue Development and Function, Hepatic System Development and Function, Liver Fibrosis, Liver Proliferation, Organismal Development, Tissue Development	proliferation of hepatic stellate cells	2.59e-09	AKT1,ITGAV,ITGB3,LEP,TGFB1,TNF	6
Liver Cirrhosis	Cirrhosis	3.47e-09	FN1,HNF4A,LEP,MMP2,MMP9,SPARC,TGFB1,TNF	8
Gastrointestinal Disease, Hepatic System Disease, Liver Steatosis	hepatic steatosis	6.17e-09	AKT1,BHMT,IL1B,LEP,RORA,RORC,SREBF1,STAT3,TNF	9
Cell-To-Cell Signaling and Interaction, Connective Tissue Development and Function, Hepatic System Development and Function, Liver Fibrosis	activation of hepatic stellate cells	2.29e-07	FN1,LEP,MMP9,TGFB1,TNF	5
Increased Levels of Alkaline Phosphatase	increased activation of alkaline phosphatase	2.35e-07	AKT1,IL1B,ITGB1,LEP,TGFB1,TNF	6
Increased Levels of ALT	increased release of ALT	5.03e-07	IL1B,ITGB3,TNF	3
Digestive System Development and Function, Gastrointestinal Disease, Hepatic System Development and Function, Hepatic System Disease, Inflammatory Disease, Inflammatory Response, Liver Inflammation/Hepatitis, Organ Development	experimental hepatitis	8.7e-07	FAS,LEP,TNF	3
Glutathione Depletion In Liver	quantity of glutathione in liver	3.23e-06	AKT1,LEP,NFE2L2,TGFB1	4
Organismal Injury and Abnormalities, Renal Damage, Renal Tubule Injury, Renal and Urological Disease	damage of tubulointerstitium	3.44e-06	FN1,TGFB1,TNF	3
Gastrointestinal Disease, Hepatic System Disease, Liver Cirrhosis, Organismal Injury and Abnormalities	cirrhosis of liver	8.67e-06	FN1,LEP,MMP2,MMP9,TGFB1	5
Increased Levels of Hematocrit	increased hematocrit of organism	1.62e-05	CEBPA,HMOX1,ITGB3,NFE2L2	4
Gastrointestinal Disease, Hepatic System Disease, Liver Cirrhosis, Organismal Injury and Abnormalities	alcoholic cirrhosis	2.16e-05	MMP9,TGFB1	2
Decreased Levels of Albumin	decreased synthesis of albumin	3.24e-05	TGFB1,TNF	2
Organismal Injury and Abnormalities, Renal Degeneration, Renal and Urological Disease	degeneration of nephron	3.24e-05	SREBF1,TGFB1	2
Decreased Levels of Albumin	decreased secretion of albumin	4.53e-05	IL1B,TGFB1	2
Cell Death and Survival, Gastrointestinal Disease, Hepatic System Disease, Liver Necrosis/Cell Death	quantity of apoptotic hepatocytes	7.75e-05	TGFB1,TNF	2
Increased Levels of Red Blood Cells	increased quantity of red blood cells	0.000578	HMOX1,ITGB3,NFE2L2	3
Increased Levels of Potassium	increased excretion of K+	0.000586	LEP,TGFB1	2
Increased Levels of LDH	increased release of LDH	0.000642	HMOX1,IL1B,TNF	3
Hepatic System Development and Function, Liver Proliferation, Tissue Morphology	quantity of hepatocytes	0.000743	AKT1,CEBPA	2
Inflammatory response	inflammatory response	0.00149	TGFB1	1
Inflammatory Disease, Inflammatory Response, Organismal Injury and Abnormalities, Renal Inflammation, Renal Nephritis, Renal and Urological Disease	necrotizing glomerulonephritis	0.00149	VEGFA	1
Cardiac Necrosis/Cell Death, Cell Death and Survival	onset of apoptosis of cardiomyocytes	0.00149	LEP	1
Cardiac Necrosis/Cell Death, Cell Death and Survival	quantity of apoptotic ventricular myocytes	0.00149	MMP2	1
Cancer, Renal Transformation	transformation of mesangial cells	0.00149	SRC	1
Immunological Disease, Inflammatory Disease, Inflammatory Response, Organismal Injury and Abnormalities, Renal Inflammation, Renal Nephritis, Renal and Urological Disease	IgA nephropathy	0.00171	JUN,TNF	2
Gastrointestinal Disease, Hepatic System Disease, Liver Cholestasis	cholestasis	0.00212	FAS,SREBF1,TNF	3
Increased Levels of AST	increased localization of AST	0.00234	FAS,TNF	2
Digestive System Development and Function, Gastrointestinal Disease, Hepatic System Development and Function, Hepatic System Disease, Inflammatory Disease, Inflammatory Response, Liver Inflammation/Hepatitis, Liver Steatosis, Organ Development	nonalcoholic steatohepatitis	0.00274	LEP,TNF	2
Cell Death and Survival, Gastrointestinal Disease, Hepatic System Disease, Liver Necrosis/Cell Death	apoptosis of sinusoidal endothelial cells	0.00298	FAS	1
Increased Levels of Albumin	increased permeation of albumin	0.00298	VEGFA	1
Increased Levels of CRP	increased synthesis of CRP	0.00298	TNF	1
Digestive System Development and Function, Hepatic System Development and Function, Liver Regeneration, Organ Morphology	initiation of regeneration of liver	0.00298	TNF	1
Cellular Development, Cellular Growth and Proliferation, Hepatic System Development and Function, Liver Proliferation, Tissue Development	arrest in growth of hepatocytes	0.00446	TGFB1	1
Decreased Levels of Albumin	decreased production of albumin	0.00446	TNF	1
Digestive System Development and Function, Gastrointestinal Disease, Hepatic System Development and Function, Hepatic System Disease, Liver Damage, Organ Development, Organ Morphology, Organismal Functions, Organismal Injury and Abnormalities, Tissue Development	initiation of repair of liver	0.00446	NFE2L2	1
Cardiac Dysfunction, Cardiovascular Disease, Organismal Injury and Abnormalities	dysfunction of myocardium	0.00446	LEP	1
Increased Levels of Albumin	increased release of albumin	0.00446	IL1B	1
Cell Death and Survival, Gastrointestinal Disease, Hepatic System Disease, Liver Necrosis/Cell Death	initiation of apoptosis of liver cell lines	0.00446	TNF	1
Cardiac Proliferation, Cardiovascular System Development and Function, Cellular Development, Cellular Growth and Proliferation, Connective Tissue Development and Function, Tissue Development	proliferation of adventitial fibroblasts	0.00446	TGFB1	1
Lipid Metabolism, Liver Cholestasis, Molecular Transport, Small Molecule Biochemistry	secretion of taurocholic acid	0.00446	HMOX1	1
Cell Cycle, Cell-To-Cell Signaling and Interaction, Cellular Development, Cellular Growth and Proliferation, Renal Proliferation, Renal and Urological System Development and Function	contact growth inhibition of kidney cell lines	0.00595	STAT3	1
Cell Death and Survival, Gastrointestinal Disease, Hepatic System Disease, Liver Necrosis/Cell Death	delay in cell death of hepatocytes	0.00595	FAS	1
Increased Levels of Alkaline Phosphatase	increased production of alkaline phosphatase	0.00595	VEGFA	1
Digestive System Development and Function, Gastrointestinal Disease, Hepatic System Development and Function, Hepatic System Disease, Inflammatory Disease, Inflammatory Response, Liver Inflammation/Hepatitis, Organ Development	inflammation of liver portal space	0.00595	SPARC	1
Stress Response, Cellular Compromise, Organ Morphology, Tissue Morphology	oxidative stress response	0.00595	TNF	1
Decreased Levels of Potassium	increased uptake of K+	0.00743	FAS	1
Digestive System Development and Function, Hepatic System Development and Function, Liver Proliferation, Organ Development	proliferation of liver	0.00743	CEBPB	1
Increased Levels of Potassium	increased efflux of K+	0.00891	MAPK1	1
Increased Levels of AST	increased release of AST	0.00891	TNF	1
Increased Levels of Alkaline Phosphatase	increased release of alkaline phosphatase	0.00891	TNF	1
Cellular Development, Cellular Growth and Proliferation, Skeletal and Muscular System Development and Function, Tissue Development	proliferation of liver cells	0.00891	ARHGAP20	1
Cell Death and Survival, Renal Necrosis/Cell Death, Renal and Urological System Development and Function	survival of mesangial cells	0.0104	FAS	1
Cardiac Hypertrophy, Cardiovascular Disease, Developmental Disorder, Organismal Injury and Abnormalities	hypertrophy of left ventricle	0.0105	ITGB3,LEP	2
Cardiovascular Disease, Congenital Heart Anomaly, Developmental Disorder, Organismal Injury and Abnormalities	ventricular septal defect	0.0111	JUN,VEGFA	2
Kidney Failure, Organismal Injury and Abnormalities, Renal and Urological Disease	acute renal failure	0.0113	HMOX1,TNF	2
Biliary Hyperplasia, Cancer, Gastrointestinal Disease, Hepatic System Disease	hyperplasia of biliary epithelial cells	0.0119	MYC	1
Decreased Levels of Albumin	increased uptake of albumin	0.0119	AKT1	1
Cell Cycle, Connective Tissue Development and Function, Hepatic System Development and Function, Liver Fibrosis	mitogenesis of hepatic stellate cells	0.0119	VEGFA	1
Cellular Development, Cellular Growth and Proliferation, Renal Proliferation, Renal and Urological System Development and Function, Tissue Development	proliferation of renal tubular epithelial cells	0.0119	TGFB1	1
Cellular Movement, Connective Tissue Development and Function, Hepatic System Development and Function, Liver Fibrosis	chemotaxis of hepatic stellate cells	0.0133	MAPK1	1
Cardiac Thrombosis, Cardiovascular Disease, Hematological Disease, Organismal Injury and Abnormalities	thrombosis of atrium	0.0133	TGFB1	1
Inflammatory Disease, Inflammatory Response, Organismal Injury and Abnormalities, Renal Inflammation, Renal Nephritis, Renal and Urological Disease	lupus nephritis	0.0136	FAS,TNF	2
Cardiac Fibrosis, Cardiovascular Disease, Organismal Injury and Abnormalities	interstitial fibrosis of left ventricle	0.0148	IL1B	1
Cell Death and Survival, Cellular Development, Digestive System Development and Function, Hepatic System Development and Function, Liver Regeneration, Organ Morphology, Tissue Development, Tissue Morphology	regeneration of hepatocytes	0.0148	MMP9	1
Cardiac Pulmonary Embolism, Cardiovascular Disease, Hematological Disease, Respiratory Disease	acute pulmonary embolism	0.0177	VEGFA	1
Kidney Failure, Organismal Injury and Abnormalities, Renal and Urological Disease	ischemic acute renal failure	0.0177	HMOX1	1
Cardiac Proliferation, Cardiovascular System Development and Function, Cellular Development, Cellular Growth and Proliferation, Skeletal and Muscular System Development and Function, Tissue Development	proliferation of ventricular myocytes	0.0207	LEP	1
Glutathione Depletion In Liver, Liver Fibrosis	generation of reactive oxygen species in liver	0.0221	TGFB1	1
Cardiac Damage, Cardiovascular Disease, Organismal Injury and Abnormalities	injury of heart tissue	0.0221	PIK3CA	1
Cardiac Fibrosis, Cardiovascular Disease, Organismal Injury and Abnormalities	perivascular fibrosis	0.0236	HMOX1	1
Nephrosis, Organismal Injury and Abnormalities, Renal and Urological Disease	minimal change nephrotic syndrome	0.025	TGFB1	1
Cardiac Output, Cardiovascular System Development and Function	cardiac output of heart	0.0265	HRAS	1
Cellular Development, Cellular Growth and Proliferation, Hepatic System Development and Function, Liver Proliferation, Tissue Development	proliferation of oval cells	0.028	TGFB1	1
Embryonic Development, Glomerular Injury, Organ Development, Organ Morphology, Organismal Development, Organismal Injury and Abnormalities, Renal and Urological Disease, Renal and Urological System Development and Function, Reproductive System Development and Function, Tissue Development	expansion of mesangial matrix	0.0294	LEP	1
Cancer, Glomerular Injury, Organismal Injury and Abnormalities, Renal Hyperplasia/Hyperproliferation, Renal and Urological Disease	hyperplasia of mesangial cells	0.0294	CEBPB	1
Glomerular Injury, Organ Development, Organismal Injury and Abnormalities, Renal and Urological Disease, Renal and Urological System Development and Function	formation of glomerular crescent	0.0308	HMOX1	1
Cardiac Inflammation, Cardiovascular Disease, Inflammatory Disease, Organismal Injury and Abnormalities	pericarditis	0.0308	TGFB1	1
Increased Levels of Albumin	increased localization of albumin	0.0323	STAT3	1
Biliary Hyperplasia, Cellular Development, Cellular Growth and Proliferation, Organismal Development, Tissue Development	proliferation of cholangiocytes	0.0323	TGFB1	1
Organismal Injury and Abnormalities, Renal Damage, Renal and Urological Disease	injury of renal glomerulus	0.0381	SREBF1	1
Cardiac Dysfunction, Cardiovascular Disease, Organismal Injury and Abnormalities	dysfunction of left ventricle	0.0395	MMP9	1
Biliary Hyperplasia, Hepatic System Development and Function, Liver Cholestasis, Organismal Functions	flow of bile	0.0409	TNF	1
Cardiac Infarction, Cardiovascular Disease, Organismal Injury and Abnormalities	infarction of heart	0.0409	BCL2L1	1
Immunological Disease, Inflammatory Disease, Inflammatory Response, Organismal Injury and Abnormalities, Renal Inflammation, Renal Nephritis, Renal and Urological Disease	membranous glomerulonephritis	0.0409	TGFB1	1
Organ Morphology, Organismal Injury and Abnormalities, Renal Atrophy, Renal and Urological Disease	atrophy of renal tubule	0.0438	MMP2	1
Increased Levels of LDH	increased activation of LDH	0.0438	TNF	1
Cardiovascular Disease, Organismal Injury and Abnormalities, Renal Damage, Renal and Urological Disease	reperfusion injury of kidney	0.0466	TGFB1	1
Protein Synthesis	metabolism of protein	0.0481	BHMT	1
Increased Levels of AST	increased activation of AST	0.0481	TNF	1
Glutathione Depletion In Liver, Liver Fibrosis	production of reactive oxygen species in liver	0.0481	TGFB1	1
Cardiac Hypertrophy, Cardiovascular Disease, Developmental Disorder, Organismal Injury and Abnormalities, Skeletal and Muscular Disorders	hypertrophy of ventricular myocytes	0.0495	LEP	1
Cell Death and Survival, Renal Necrosis/Cell Death	apoptosis of podocytes	0.0523	TGFB1	1
Cardiac Hypoplasia, Cardiovascular Disease, Developmental Disorder, Organismal Injury and Abnormalities	hypoplasia of trabeculae carne	0.0537	ITGAV	1
Gastrointestinal Disease, Hepatic System Disease, Liver Hemorrhaging, Organismal Injury and Abnormalities	bleeding of liver	0.0551	FAS	1
Gastrointestinal Disease, Hepatic System Disease, Liver Degeneration, Organismal Injury and Abnormalities	degeneration of liver	0.0678	TNF	1
Increased Levels of ALT	increased activation of ALT	0.0761	TNF	1
Cellular Function and Maintenance	cellular homeostasis	0.0788	CA3	1
Gastrointestinal Disease, Hepatic System Disease, Hereditary Disorder, Liver Cholestasis	progressive familial intrahepatic cholestasis type 1	0.0857	SREBF1	1
Increased Levels of ALT	increased localization of ALT	0.0884	TNF	1
Increased Levels of Bilirubin	increased quantity of bilirubin	0.101	LEP	1
Increased Levels of Creatinine	increased quantity of creatinine	0.115	TGFB1	1
Cell Death and Survival, Renal Necrosis/Cell Death	apoptosis of renal tubule	0.124	HMOX1	1
Gastrointestinal Disease, Hepatic System Disease, Liver Hepatomegaly	hepatomegaly	0.139	TNF	1
