# Supplementary material for: Opposite Expression of SPARC between the Liver and Pancreas in Streptozotocin-Induced Diabetic Rats
Source: PLoS One. 2015 Jun 25;10(6):e0131189. doi: 10.1371/journal.pone.0131189 (PMC4481468; doi:10.1371/journal.pone.0131189)
Supplement: S2 Table — In this table, the cellular functions were ranked in a descending order (top to bottom) based on the p-value. (XLS) [file pone.0131189.s003.xls]

## Sheet: S2 Table 
© 2000-2014 QIAGEN. All rights reserved.
S2 Table. Ingenuity report for molecular network of SPARC and its interacting proteins in the pancreas
Categories	Diseases or Functions Annotation	p-Value	Molecules	# Molecules
Embryonic Development, Organismal Development	development of organ	1.22e-24	AKT1,BRCA1,CTGF,CTNNB1,EIF2AK3,FN1,FOXA2,GLIS2,Ins1,JUN,LEP,MAPK3,MMP9,MYC,NOTCH1,NR3C1,PLAU,SPARC,STAT3,TGFB1,TNF,VEGFA	22
Cellular development	differentiation of leukocytes	4.37e-23	AKT1,BRCA1,CTGF,CTNNB1,EIF2AK3,FN1,FOXA2,GLIS2,Ins1,JUN,LEP,MAPK3,MMP9,MYC,NOTCH1,NR3C1,PLAU,SPARC,STAT3,TGFB1,TNF,VEGFA	22
Cellular Development	expansion of leukocytes	1.84e-22	AKT1,APC2,BRCA1,CTGF,CTNNB1,FN1,Ins1,JUN,MAPK3,MMP9,MYC,NR3C1,PLAU,SPARC,STAT3,TGFB1,TNF	17
Cellular Development, Tissue Development	differentiation	4.62e-22	AKT1,CTGF,CTNNB1,EIF2AK3,FN1,FOXA2,Ins1,JUN,LEP,MAPK3,MYC,NOTCH1,NR3C1,PLAU,STAT3,TGFB1,TNF,VEGFA	18
Cellular Movement	migration of cells	4.63e-22	AKT1,BRCA1,CTGF,CTNNB1,FN1,Ins1,JUN,LEP,MMP9,MYC,PLAU,STAT3,TGFB1,VEGFA	14
Organismal Injury and Abnormalities	Wound	5.82e-20	AKT1,BRCA1,CTNNB1,FN1,LEP,MMP9,MYC,NOTCH1,PLAU,SPARC,TGFB1,TNF,VEGFA	13
Gene Expression	binding of protein binding site	9.03e-20	AKT1,BRCA1,CTGF,FN1,FOXA2,Ins1,JUN,LEP,MYC,NOTCH1,NR3C1,STAT3,TGFB1,TNF,VEGFA	15
Cellular Development	differentiation of stem cells	1.2e-19	BRCA1,CTNNB1,FN1,FOXA2,Ins1,JUN,MMP9,MYC,NOTCH1,STAT3,TGFB1,TNF,VEGFA	13
Cellular Development	epithelial-mesenchymal transition	1.57e-19	AKT1,CTGF,CTNNB1,GLIS2,LEP,MYC,NOTCH1,PLAU,STAT3,TGFB1,TNF,VEGFA	12
Cell Cycle	G1 phase	2.52e-19	AKT1,BRCA1,CTNNB1,EIF2AK3,FN1,Ins1,JUN,MAPK3,MYC,NOTCH1,NR3C1,STAT3,TGFB1,TNF,VEGFA	15
Cell Cycle	interphase	6.15e-19	AKT1,BRCA1,CTNNB1,EIF2AK3,FN1,Ins1,JUN,MAPK3,MMP9,MYC,NOTCH1,NR3C1,PLAU,STAT3,TGFB1,TNF,VEGFA	17
Gene Expression	binding of DNA	6.52e-19	AKT1,BRCA1,CTGF,FN1,FOXA2,Ins1,JUN,LEP,MAPK3,MYC,NOTCH1,NR3C1,PLAU,STAT3,TGFB1,TNF,VEGFA	17
Cellular Development, Cellular Growth and Proliferation, Hematological System Development and Function	proliferation of T lymphocytes	2.81e-18	AKT1,BRCA1,CTGF,CTNNB1,FN1,JUN,LEP,MAPK3,MMP9,MYC,NOTCH1,PLAU,STAT3,TGFB1,TNF,VEGFA	16
Cellular Development, Embryonic Development, Organismal Development, Tissue Development	differentiation of embryonic tissue	2.93e-18	BRCA1,CTNNB1,FN1,Ins1,JUN,LEP,MAPK3,MMP9,NOTCH1,STAT3,TGFB1,VEGFA	12
Cellular Development, Cellular Growth and Proliferation, Hematological System Development and Function	proliferation of immune cells	1.42e-17	AKT1,BRCA1,CTGF,CTNNB1,FN1,JUN,LEP,MAPK3,MMP9,MYC,NOTCH1,NR3C1,PLAU,STAT3,TGFB1,TNF,VEGFA	17
Cellular Movement, Connective Tissue Development and Function	cell movement of fibroblasts	2.61e-17	AKT1,CTNNB1,FN1,Ins1,JUN,LEP,MYC,PLAU,STAT3,TGFB1,TNF	11
Cellular Movement	migration of leukocytes	3.64e-17	AKT1,CTGF,FN1,Ins1,LEP,MAPK3,MYC,PLAU,STAT3,TGFB1,TNF	11
Cell Death and Survival	necrosis	6.95e-17	AKT1,CTNNB1,GLIS2,Ins1,JUN,LEP,MAPK3,MMP9,MYC,NR3C1,PLAU,SPARC,STAT3,TGFB1,TNF,VEGFA	16
Gene Expression	transactivation	7e-17	AKT1,BRCA1,CTGF,CTNNB1,GLIS2,Ins1,JUN,MAPK3,MMP9,MYC,NOTCH1,NR3C1,STAT3,TGFB1,TNF	15
Cancer, Endocrine System Disorders, Gastrointestinal Disease	pancreatic tumor	8.74e-17	BRCA1,CTGF,CTNNB1,FN1,FOXA2,MMP9,MYC,NOTCH1,PLAU,STAT3,TGFB1,TNF,VEGFA	13
Cancer	invasion of tissue	8.94e-17	CTGF,CTNNB1,FN1,MMP9,MYC,NOTCH1,PLAU,STAT3,TGFB1,TNF,VEGFA	11
Cell Cycle	arrest in interphase	1.93e-16	AKT1,BRCA1,CTNNB1,EIF2AK3,FN1,JUN,MAPK3,MMP9,MYC,NOTCH1,NR3C1,PLAU,TGFB1,TNF	14
Cellular Assembly and Organization, Cellular Function and Maintenance	organization of cytoplasm	3.07e-16	AKT1,BRCA1,CTGF,CTNNB1,EIF2AK3,FN1,Ins1,JUN,LEP,MAPK3,MYC,NOTCH1,PLAU,SPARC,STAT3,TGFB1,TNF,VEGFA	18
Cellular Movement	invasion of cells	3.48e-16	AKT1,BRCA1,CTGF,CTNNB1,FN1,JUN,LEP,MMP9,MYC,NOTCH1,PLAU,SPARC,STAT3,TGFB1,TNF,VEGFA	16
Cell Cycle	interphase of tumor cell lines	7.09e-16	AKT1,BRCA1,CTNNB1,Ins1,JUN,MMP9,MYC,NOTCH1,NR3C1,PLAU,STAT3,TGFB1,TNF	13
Protein Synthesis	expression of protein	1.44e-15	AKT1,EIF2AK3,FN1,Ins1,JUN,LEP,MYC,NOTCH1,NR3C1,TGFB1,TNF,VEGFA	12
Cancer	cell transformation	1.52e-15	AKT1,BRCA1,CTNNB1,Ins1,JUN,MMP9,MYC,NOTCH1,NR3C1,STAT3,TGFB1,TNF,VEGFA	13
Cardiovascular System Development and Function	vascularization	1.56e-15	AKT1,CTGF,LEP,MMP9,MYC,NOTCH1,PLAU,STAT3,TGFB1,TNF,VEGFA	11
Cellular Growth and Proliferation	proliferation of hematopoietic cell lines	1.77e-15	AKT1,FN1,JUN,LEP,MAPK3,MYC,NOTCH1,STAT3,TGFB1,TNF,VEGFA	11
Inflammatory Response	inflammation	1.84e-15	AKT1,AMY2B,EIF2AK3,FOXA2,GLIS2,JUN,LEP,MAPK3,MMP9,NOTCH1,NR3C1,PLAU,SPARC,STAT3,TGFB1,TNF,VEGFA	17
Cellular Movement, Immune Cell Trafficking	leukocyte migration	1.96e-15	AKT1,BRCA1,CTGF,CTNNB1,FN1,FOXA2,GLIS2,Ins1,JUN,LEP,MAPK3,MMP9,MYC,NOTCH1,PLAU,SPARC,STAT3,TGFB1,TNF,VEGFA	20
Cell Cycle	arrest in cell cycle progression	2.72e-15	AKT1,BRCA1,CTNNB1,Ins1,MAPK3,MYC,NOTCH1,NR3C1,SPARC,STAT3,TGFB1,TNF	12
Connective Tissue Disorders, Metabolic Disease	adiposity	2.99e-15	AKT1,FOXA2,LEP,MAPK3,NR3C1,SPARC,STAT3,TGFB1,TNF	9
Cellular Assembly and Organization, Cellular Function and Maintenance	organization of cytoskeleton	3.18e-15	AKT1,APC2,BRCA1,CTGF,CTNNB1,FN1,Ins1,JUN,LEP,MAPK3,MYC,NOTCH1,PLAU,SPARC,STAT3,TGFB1,TNF,VEGFA	18
Cellular Movement, Hematological System Development and Function, Immune Cell Trafficking	cell movement of mononuclear leukocytes	7.34e-15	AKT1,CTGF,FN1,GLIS2,LEP,MMP9,NOTCH1,PLAU,SPARC,STAT3,TGFB1,TNF,VEGFA	13
Cell Cycle	mitogenesis	8.68e-15	AKT1,Ins1,LEP,MAPK3,MYC,SPARC,STAT3,TGFB1,TNF,VEGFA	10
Cellular Assembly and Organization, Cellular Function and Maintenance	microtubule dynamics	9.49e-15	AKT1,BRCA1,CTGF,CTNNB1,FN1,Ins1,JUN,LEP,MYC,NOTCH1,PLAU,SPARC,STAT3,TGFB1,TNF,VEGFA	16
Cardiovascular System Development and Function, Organismal Development	vasculogenesis	9.78e-15	AKT1,CTGF,CTNNB1,FN1,Ins1,JUN,LEP,MMP9,MYC,NOTCH1,PLAU,STAT3,TGFB1,TNF,VEGFA	15
Developmental Disorder	hypertrophy of tissue	9.83e-15	AKT1,CTGF,FN1,Ins1,LEP,MMP9,MYC,PLAU,STAT3,TNF,VEGFA	11
Cell Cycle	S phase	1.01e-14	BRCA1,FN1,Ins1,JUN,MAPK3,MYC,NOTCH1,STAT3,TGFB1,TNF,VEGFA	11
Cancer	development of tumor	1.02e-14	AKT1,BRCA1,CTNNB1,JUN,MMP9,MYC,NOTCH1,NR3C1,STAT3,TGFB1,TNF,VEGFA	12
Gene Expression	expression of RNA	1.06e-14	AKT1,BRCA1,CTGF,CTNNB1,EIF2AK3,FN1,FOXA2,GLIS2,Ins1,JUN,LEP,MAPK3,MYC,NOTCH1,NR3C1,STAT3,TGFB1,TNF,VEGFA	19
Cell Death and Survival	apoptosis of lymphocytes	1.61e-14	AKT1,BRCA1,CTNNB1,JUN,LEP,MYC,NOTCH1,NR3C1,STAT3,TGFB1,TNF,VEGFA	12
Cancer, Endocrine System Disorders, Gastrointestinal Disease	pancreatic cancer	1.65e-14	BRCA1,CTGF,CTNNB1,FN1,FOXA2,MMP9,PLAU,STAT3,TGFB1,TNF,VEGFA	11
Cellular Movement	infiltration of mononuclear leukocytes	1.74e-14	AKT1,CTGF,FN1,FOXA2,GLIS2,LEP,MMP9,PLAU,SPARC,STAT3,TGFB1,TNF,VEGFA	13
Organismal Injury and Abnormalities	Organ Degeneration	1.98e-14	AKT1,APC2,BRCA1,CTGF,CTNNB1,EIF2AK3,FN1,FOXA2,GLIS2,Ins1,JUN,LEP,MAPK3,MMP9,MYC,NOTCH1,NR3C1,PLAU,SPARC,STAT3,TGFB1,TNF,VEGFA	23
Organ Morphology	morphology of gland	2.03e-14	AKT1,BRCA1,CTNNB1,EIF2AK3,FN1,LEP,MMP9,NR3C1,PLAU,TGFB1,VEGFA	11
Embryonic Development, Organismal Development	growth of embryo	2.05e-14	AKT1,BRCA1,CTNNB1,FN1,FOXA2,Ins1,LEP,MYC,NOTCH1,STAT3,TGFB1,VEGFA	12
Gene Expression	transcription of RNA	2.06e-14	AKT1,BRCA1,CTGF,CTNNB1,FN1,FOXA2,GLIS2,Ins1,JUN,LEP,MAPK3,MYC,NOTCH1,NR3C1,STAT3,TGFB1,TNF,VEGFA	18
Endocrine System Disorders, Gastrointestinal Disease, Metabolic Disease	diabetes mellitus	2.08e-14	AKT1,AMY2B,CTNNB1,EIF2AK3,FN1,FOXA2,GLIS2,Ins1,JUN,LEP,MYC,NR3C1,STAT3,TGFB1,TNF,VEGFA	16
Tissue Development	accumulation of cells	2.17e-14	AKT1,BRCA1,MAPK3,MMP9,MYC,NOTCH1,NR3C1,PLAU,STAT3,TGFB1,TNF,VEGFA	12
Cellular Growth and Proliferation	expansion of cells	2.25e-14	AKT1,CTNNB1,Ins1,LEP,MAPK3,MYC,NOTCH1,STAT3,TGFB1,TNF,VEGFA	11
Cellular Development, Cellular Growth and Proliferation, Embryonic Development, Organismal Development	proliferation of embryonic cells	2.33e-14	AKT1,BRCA1,CTNNB1,FN1,LEP,MYC,NOTCH1,STAT3,TGFB1,VEGFA	10
Cell Death and Survival	apoptosis of hematopoietic progenitor cells	2.41e-14	AKT1,BRCA1,CTNNB1,JUN,LEP,MYC,NOTCH1,NR3C1,TGFB1,TNF	10
Cell Cycle	arrest in G1 phase	2.56e-14	AKT1,BRCA1,EIF2AK3,FN1,JUN,MAPK3,MYC,NOTCH1,NR3C1,TGFB1,TNF	11
Cellular Function and Maintenance	cellular homeostasis	3.29e-14	AKT1,BRCA1,CTNNB1,EIF2AK3,FN1,FOXA2,Ins1,JUN,LEP,MAPK3,MYC,NOTCH1,NR3C1,PLAU,STAT3,TGFB1,TNF,VEGFA	18
Cell Death and Survival	apoptosis of T lymphocytes	3.81e-14	AKT1,BRCA1,CTNNB1,JUN,LEP,MYC,NOTCH1,NR3C1,STAT3,TGFB1,TNF	11
Cell Death and Survival	necrosis	3.98e-14	AKT1,BRCA1,CTGF,CTNNB1,EIF2AK3,FN1,FOXA2,GLIS2,Ins1,JUN,LEP,MAPK3,MMP9,MYC,NOTCH1,NR3C1,PLAU,SPARC,STAT3,TGFB1,TNF,VEGFA	22
Cell Death and Survival	apoptosis of thymocytes	4.08e-14	AKT1,BRCA1,CTNNB1,JUN,LEP,MYC,NOTCH1,NR3C1,TNF	9
Gene Expression	transactivation of RNA	4.26e-14	AKT1,BRCA1,CTNNB1,GLIS2,JUN,MAPK3,MMP9,MYC,NOTCH1,NR3C1,STAT3,TGFB1,TNF	13
Metabolic Disease	amyloidosis	4.59e-14	BRCA1,CTGF,EIF2AK3,JUN,MMP9,NOTCH1,NR3C1,PLAU,SPARC,STAT3,TGFB1,TNF,VEGFA	13
Inflammatory Response	inflammation of organ	5e-14	AKT1,AMY2B,EIF2AK3,FOXA2,GLIS2,JUN,LEP,MAPK3,MMP9,NOTCH1,NR3C1,PLAU,SPARC,STAT3,TGFB1,TNF,VEGFA	17
Cell-To-Cell Signaling and Interaction, Tissue Development	adhesion	5.9e-14	AKT1,CTGF,FN1,MAPK3,PLAU,SPARC,TGFB1,TNF,VEGFA	9
Cellular Movement, Hematological System Development and Function, Immune Cell Trafficking	cell movement of leukocytes	6.33e-14	AKT1,CTGF,FN1,FOXA2,GLIS2,LEP,MMP9,MYC,NOTCH1,PLAU,SPARC,STAT3,TGFB1,TNF,VEGFA	15
Protein Synthesis	metabolism of protein	6.4e-14	AKT1,EIF2AK3,FN1,Ins1,JUN,LEP,MAPK3,MMP9,MYC,NOTCH1,NR3C1,PLAU,TGFB1,TNF,VEGFA	15
Cell Cycle	arrest in interphase of tumor cell lines	7.06e-14	AKT1,BRCA1,CTNNB1,JUN,MMP9,MYC,NOTCH1,NR3C1,PLAU,TGFB1,TNF	11
Cardiovascular System Development and Function, Cellular Movement	migration of endothelial cells	7.23e-14	AKT1,CTGF,FN1,LEP,MMP9,MYC,PLAU,STAT3,TGFB1,TNF,VEGFA	11
Organismal Survival	organismal death	1.04e-13	AKT1,BRCA1,CTGF,CTNNB1,EIF2AK3,FN1,FOXA2,GLIS2,Ins1,JUN,LEP,MAPK3,MMP9,MYC,NOTCH1,NR3C1,PLAU,STAT3,TGFB1,TNF,VEGFA	21
Cancer	development of carcinoma	1.22e-13	BRCA1,CTNNB1,JUN,MMP9,MYC,STAT3,TGFB1,TNF	8
Cancer, Tumor Morphology	progression of tumor	1.45e-13	AKT1,JUN,LEP,MMP9,MYC,PLAU,STAT3,TNF,VEGFA	9
Cellular Assembly and Organization	formation of cytoskeleton	1.71e-13	AKT1,CTGF,FN1,LEP,MYC,PLAU,SPARC,STAT3,TGFB1,TNF,VEGFA	11
Cancer	tumorigenesis of malignant tumor	1.78e-13	AKT1,BRCA1,CTNNB1,JUN,MYC,NOTCH1,PLAU,STAT3,TGFB1,VEGFA	10
Cancer	neoplasia of cells	1.86e-13	AKT1,CTNNB1,FN1,MMP9,MYC,NOTCH1,PLAU,STAT3,TGFB1,TNF,VEGFA	11
Cell Cycle	mitosis	2.15e-13	AKT1,BRCA1,Ins1,JUN,LEP,MAPK3,MYC,SPARC,STAT3,TGFB1,TNF,VEGFA	12
Organismal Injury and Abnormalities	Lesion Formation	2.18e-13	AKT1,CTNNB1,FN1,Ins1,LEP,MMP9,MYC,PLAU,STAT3,TGFB1,TNF,VEGFA	12
Cardiovascular System Development and Function	neovascularization	2.25e-13	AKT1,CTGF,LEP,MMP9,MYC,PLAU,TGFB1,TNF,VEGFA	9
Cell Death and Survival	cell death of immune cells	2.44e-13	AKT1,BRCA1,CTNNB1,FN1,JUN,LEP,MAPK3,MYC,NOTCH1,NR3C1,STAT3,TGFB1,TNF,VEGFA	14
Cellular Movement, Hematological System Development and Function, Immune Cell Trafficking	infiltration of leukocytes	3.3e-13	AKT1,CTGF,FN1,FOXA2,GLIS2,LEP,MMP9,PLAU,SPARC,STAT3,TGFB1,TNF	12
Cell Death and Survival	delay in apoptosis	3.39e-13	AKT1,FN1,MMP9,MYC,STAT3,TGFB1,TNF	7
Cellular Movement	cell movement of tumor cells	3.67e-13	CTGF,CTNNB1,FN1,LEP,MMP9,PLAU,SPARC,TGFB1,VEGFA	9
Cell Cycle	cell cycle progression	4.03e-13	AKT1,BRCA1,CTNNB1,Ins1,JUN,LEP,MAPK3,MYC,NOTCH1,NR3C1,SPARC,STAT3,TGFB1,TNF,VEGFA	15
Cellular Growth and Proliferation	arrest in proliferation of cells	4.29e-13	AKT1,FOXA2,MAPK3,MYC,NOTCH1,TGFB1	6
Behavior	behavior	4.39e-13	EIF2AK3,FOXA2,Ins1,JUN,LEP,MAPK3,MMP9,MYC,NOTCH1,NR3C1,PLAU,STAT3,TGFB1,TNF,VEGFA	15
Hematological System Development and Function, Tissue Morphology	quantity of lymphocytes	4.49e-13	AKT1,Ins1,LEP,MAPK3,MMP9,MYC,NOTCH1,NR3C1,PLAU,STAT3,TGFB1,TNF,VEGFA	13
Cellular Movement, Hematological System Development and Function, Immune Cell Trafficking	migration of mononuclear leukocytes	5.58e-13	CTGF,FN1,LEP,MMP9,NOTCH1,PLAU,SPARC,STAT3,TGFB1,TNF,VEGFA	11
Cell Death and Survival	neuronal cell death	6.38e-13	AKT1,CTNNB1,EIF2AK3,FN1,Ins1,JUN,LEP,MMP9,NR3C1,PLAU,STAT3,TGFB1,TNF,VEGFA	14
Cancer	benign neoplasia	7.63e-13	AKT1,CTGF,CTNNB1,JUN,MAPK3,MMP9,MYC,NOTCH1,NR3C1,PLAU,STAT3,TGFB1,VEGFA	13
Cellular Movement, Hematological System Development and Function, Immune Cell Trafficking	cell movement of lymphocytes	8.25e-13	AKT1,FN1,GLIS2,LEP,MMP9,NOTCH1,PLAU,SPARC,STAT3,TGFB1,TNF	11
Cellular Development	differentiation of tumor cell lines	8.56e-13	AKT1,CTGF,CTNNB1,FN1,Ins1,JUN,MYC,NOTCH1,STAT3,TGFB1,TNF	11
Cancer	metastasis	9.9e-13	AKT1,BRCA1,CTGF,CTNNB1,FN1,LEP,MMP9,MYC,NOTCH1,PLAU,STAT3,TGFB1,TNF,VEGFA	14
Cancer	tumorigenesis of epithelial neoplasm	1e-12	AKT1,BRCA1,CTNNB1,JUN,MYC,NOTCH1,STAT3,TGFB1,VEGFA	9
Carbohydrate Metabolism	synthesis of polysaccharide	1.07e-12	AKT1,CTGF,CTNNB1,FOXA2,Ins1,LEP,STAT3,TGFB1,TNF	9
Cellular Development, Cellular Growth and Proliferation, Reproductive System Development and Function	proliferation of breast cell lines	1.34e-12	BRCA1,Ins1,LEP,MYC,NOTCH1,STAT3,TGFB1,TNF	8
Cell Cycle	G1/S phase transition	1.43e-12	AKT1,CTNNB1,FN1,Ins1,JUN,MYC,STAT3,TGFB1,VEGFA	9
Cell Morphology, Cellular Assembly and Organization, Cellular Function and Maintenance	formation of cellular protrusions	1.5e-12	AKT1,CTGF,FN1,Ins1,JUN,LEP,MYC,NOTCH1,PLAU,SPARC,TGFB1,TNF,VEGFA	13
Organismal Injury and Abnormalities	Organ Degeneration	1.59e-12	AKT1,CTGF,EIF2AK3,GLIS2,JUN,MMP9,NR3C1,PLAU,SPARC,TGFB1,TNF,VEGFA	12
Cell Death and Survival	apoptosis of vascular endothelial cells	1.69e-12	AKT1,Ins1,LEP,MAPK3,MMP9,TGFB1,TNF,VEGFA	8
DNA Replication, Recombination, and Repair, Nucleic Acid Metabolism, Small Molecule Biochemistry	incorporation of thymidine	1.69e-12	AKT1,FN1,Ins1,JUN,STAT3,TGFB1,TNF,VEGFA	8
Cellular Movement, Connective Tissue Development and Function	migration of fibroblasts	1.69e-12	AKT1,FN1,Ins1,LEP,MYC,STAT3,TGFB1,TNF	8
Hematological System Development and Function, Tissue Development	accumulation of blood cells	1.74e-12	MAPK3,MMP9,MYC,NOTCH1,NR3C1,PLAU,STAT3,TGFB1,TNF,VEGFA	10
Cellular Growth and Proliferation	arrest in growth of cells	2e-12	BRCA1,CTNNB1,MAPK3,MYC,NOTCH1,NR3C1,STAT3,TGFB1,TNF	9
Cell Cycle	re-entry into S phase	2.05e-12	FN1,Ins1,MAPK3,MYC,TGFB1,VEGFA	6
Gene Expression	expression of DNA	2.26e-12	AKT1,BRCA1,CTGF,CTNNB1,FOXA2,GLIS2,JUN,MAPK3,MYC,NOTCH1,NR3C1,STAT3,TGFB1,TNF,VEGFA	15
Cellular Movement	homing of cells	2.57e-12	AKT1,CTGF,FN1,JUN,LEP,MMP9,MYC,PLAU,STAT3,TGFB1,TNF,VEGFA	12
Nutritional Disease	obesity	2.71e-12	AKT1,FOXA2,LEP,MAPK3,MMP9,MYC,NR3C1,STAT3,TGFB1,TNF,VEGFA	11
Cellular Assembly and Organization, Cellular Function and Maintenance, Tissue Development	formation of actin stress fibers	3.03e-12	AKT1,CTGF,FN1,LEP,SPARC,STAT3,TGFB1,TNF,VEGFA	9
Cellular Movement	cell movement of cancer cells	3.39e-12	CTGF,CTNNB1,FN1,MMP9,PLAU,SPARC,TGFB1,VEGFA	8
Cellular Development, Hematological System Development and Function, Hematopoiesis	differentiation of hematopoietic progenitor cells	3.8e-12	CTNNB1,FN1,MMP9,MYC,NOTCH1,STAT3,TGFB1,TNF,VEGFA	9
Cancer	tumorigenesis of carcinoma	4e-12	AKT1,BRCA1,CTNNB1,MYC,NOTCH1,STAT3,TGFB1,VEGFA	8
Lipid Metabolism, Small Molecule Biochemistry	synthesis of lipid	4.06e-12	AKT1,BRCA1,EIF2AK3,Ins1,LEP,MAPK3,MMP9,MYC,NR3C1,PLAU,STAT3,TGFB1,TNF,VEGFA	14
Carbohydrate Metabolism	quantity of carbohydrate	4.6e-12	AKT1,CTGF,EIF2AK3,FOXA2,Ins1,LEP,MMP9,MYC,PLAU,STAT3,TGFB1,TNF	12
Cellular Development	maturation of cells	4.65e-12	CTNNB1,Ins1,LEP,MAPK3,MYC,NOTCH1,PLAU,STAT3,TGFB1,TNF,VEGFA	11
Gene Expression	activation of DNA endogenous promoter	6.2e-12	AKT1,BRCA1,CTNNB1,FOXA2,GLIS2,JUN,MYC,NOTCH1,NR3C1,STAT3,TGFB1,TNF,VEGFA	13
Cell Cycle	entry into interphase	7.21e-12	AKT1,FN1,Ins1,JUN,MYC,STAT3,TGFB1,TNF	8
Cellular Growth and Proliferation, Tissue Development	generation of cells	7.47e-12	AKT1,CTNNB1,JUN,LEP,MYC,NOTCH1,STAT3,TGFB1,TNF	9
Hematological System Development and Function, Tissue Morphology	quantity of blood cells	7.75e-12	AKT1,Ins1,JUN,LEP,MAPK3,MMP9,MYC,NOTCH1,NR3C1,PLAU,STAT3,TGFB1,TNF,VEGFA	14
Cancer, Tumor Morphology	invasion of tumor	8.07e-12	AKT1,CTGF,FN1,LEP,MMP9,NOTCH1,PLAU,STAT3,TGFB1	9
Cellular Development, Cellular Growth and Proliferation, Hematological System Development and Function, Hematopoiesis	proliferation of hematopoietic cells	8.07e-12	AKT1,CTNNB1,MAPK3,MYC,NOTCH1,STAT3,TGFB1,TNF,VEGFA	9
Digestive System Development and Function	morphology of digestive system	8.37e-12	AKT1,BRCA1,EIF2AK3,FOXA2,Ins1,JUN,MYC,PLAU,TGFB1,TNF,VEGFA	11
Gene Expression	binding of NFkB binding site	8.38e-12	AKT1,FN1,Ins1,JUN,LEP,NOTCH1,NR3C1,TNF	8
Cell Death and Survival	apoptosis of neurons	9.27e-12	AKT1,CTNNB1,FN1,Ins1,JUN,LEP,MMP9,NR3C1,TGFB1,TNF,VEGFA	11
Cellular Development, Embryonic Development, Organismal Development	differentiation of embryonic stem cells	9.77e-12	FN1,FOXA2,JUN,MYC,STAT3,TGFB1,VEGFA	7
Cancer	hyperplasia of cells	1.01e-11	AKT1,BRCA1,CTNNB1,FOXA2,MMP9,MYC,STAT3,TGFB1,VEGFA	9
Cell-To-Cell Signaling and Interaction, Inflammatory Response	immune response of leukocytes	1.18e-11	AKT1,FN1,LEP,MAPK3,MYC,NOTCH1,SPARC,STAT3,TGFB1,TNF	9
Hematological System Development and Function, Tissue Morphology	quantity of T lymphocytes	1.22e-11	Ins1,LEP,MAPK3,MMP9,MYC,NOTCH1,NR3C1,STAT3,TGFB1,TNF,VEGFA	11
Carbohydrate Metabolism	synthesis of carbohydrate	1.3e-11	AKT1,CTGF,CTNNB1,FOXA2,Ins1,LEP,MYC,PLAU,STAT3,TGFB1,TNF	11
Tissue Development	development of connective tissue	1.5e-11	CTGF,CTNNB1,EIF2AK3,JUN,LEP,MAPK3,NOTCH1,TNF,VEGFA	9
Cancer	tumorigenesis of benign tumor	1.61e-11	CTNNB1,JUN,MYC,NOTCH1,STAT3,TGFB1,VEGFA	7
Gene Expression	transcription of DNA	2.24e-11	AKT1,BRCA1,CTNNB1,FOXA2,GLIS2,JUN,MAPK3,MYC,NOTCH1,NR3C1,STAT3,TGFB1,TNF,VEGFA	14
Hematological System Development and Function, Hematopoiesis, Tissue Morphology	quantity of hematopoietic progenitor cells	2.3e-11	Ins1,LEP,MAPK3,MYC,NOTCH1,NR3C1,STAT3,TGFB1,TNF,VEGFA	10
Cellular Movement, Hematological System Development and Function, Immune Cell Trafficking	infiltration by mononuclear leukocytes	2.45e-11	AKT1,FN1,GLIS2,MMP9,SPARC,STAT3,TGFB1,TNF	8
Cancer, Endocrine System Disorders	malignant neoplasm of endocrine gland	2.56e-11	AKT1,BRCA1,CTNNB1,FN1,MMP9,MYC,NR3C1,STAT3,TGFB1	9
Cell Signaling, Small Molecule Biochemistry	synthesis of nitric oxide	3.16e-11	AKT1,FN1,Ins1,JUN,LEP,NOTCH1,NR3C1,PLAU,TGFB1,TNF,VEGFA	11
Cancer	growth of malignant tumor	3.64e-11	CTGF,CTNNB1,JUN,LEP,MMP9,MYC,NOTCH1,STAT3,TGFB1,TNF,VEGFA	11
Endocrine System Disorders, Gastrointestinal Disease, Metabolic Disease	non-insulin-dependent diabetes mellitus	3.66e-11	AKT1,AMY2B,FOXA2,JUN,LEP,MYC,NR3C1,TGFB1,TNF,VEGFA	10
Cancer	cancer of cells	3.69e-11	AKT1,FN1,MMP9,MYC,NOTCH1,PLAU,TGFB1,TNF	8
Cell Death and Survival	cell death of Schwann cells	3.79e-11	JUN,MMP9,TGFB1,TNF,VEGFA	5
Cellular Movement	chemotaxis of cells	3.83e-11	AKT1,CTGF,FN1,JUN,LEP,MMP9,PLAU,STAT3,TGFB1,TNF,VEGFA	11
Cell-To-Cell Signaling and Interaction	activation of cells	4.34e-11	AKT1,CTGF,FN1,FOXA2,Ins1,LEP,MMP9,MYC,NOTCH1,PLAU,STAT3,TGFB1,TNF,VEGFA	14
Cardiovascular System Development and Function, Organismal Development	formation of blood vessel	4.58e-11	AKT1,CTGF,FN1,JUN,MMP9,STAT3,VEGFA	7
Hematological System Development and Function, Immune Cell Trafficking, Inflammatory Response, Tissue Development	accumulation of leukocytes	4.81e-11	MAPK3,MMP9,NOTCH1,NR3C1,PLAU,STAT3,TGFB1,TNF,VEGFA	9
Cell-To-Cell Signaling and Interaction, Tissue Development	detachment of cells	4.87e-11	AKT1,CTGF,FN1,Ins1,LEP,SPARC,STAT3,TGFB1,TNF,VEGFA	10
Developmental Disorder	Hypoplasia	4.95e-11	AKT1,CTGF,JUN,MMP9,MYC,NOTCH1,STAT3,TGFB1,TNF,VEGFA	10
Cellular Development, Hematopoiesis, Tissue Development	differentiation of bone marrow cells	5.29e-11	CTNNB1,FN1,Ins1,MMP9,NOTCH1,TGFB1,TNF,VEGFA	8
Organismal Injury and Abnormalities	Edema	6.14e-11	FN1,JUN,LEP,MYC,NOTCH1,NR3C1,PLAU,TGFB1,TNF,VEGFA	10
Increased Levels of Alkaline Phosphatase	increased activation of alkaline phosphatase	1.23e-10	AKT1,CTGF,LEP,MAPK3,NOTCH1,TGFB1,TNF	7
Cell Death and Survival, Renal Necrosis/Cell Death	necrosis of renal glomerulus	8.99e-09	CTGF,CTNNB1,PLAU,TGFB1,TNF	5
Cardiac Hypertrophy, Cardiovascular Disease, Developmental Disorder, Organismal Injury and Abnormalities, Skeletal and Muscular Disorders	hypertrophy of cardiomyocytes	1.34e-08	CTGF,FN1,LEP,MMP9,PLAU,STAT3	6
Inflammatory Disease, Inflammatory Response, Organismal Injury and Abnormalities, Renal Inflammation, Renal Nephritis, Renal and Urological Disease	Nephritis	2.26e-08	GLIS2,JUN,LEP,MMP9,TGFB1,TNF,VEGFA	7
Inflammatory Disease, Inflammatory Response, Organismal Injury and Abnormalities, Renal Inflammation, Renal Nephritis, Renal and Urological Disease	glomerulonephritis	9.39e-08	GLIS2,JUN,MMP9,TGFB1,TNF,VEGFA	6
Organismal Injury and Abnormalities, Renal Damage, Renal Tubule Injury, Renal and Urological Disease	damage of tubulointerstitium	6.59e-07	FN1,TGFB1,TNF	3
Cardiac Dysfunction, Cardiovascular Disease, Organismal Injury and Abnormalities	dysfunction of heart	1.72e-06	LEP,MMP9,PLAU,TGFB1	4
Cardiac Damage, Cardiovascular Disease, Organismal Injury and Abnormalities	damage of heart	2.99e-06	AKT1,MMP9,PLAU,STAT3	4
Organismal Injury and Abnormalities, Renal Damage, Renal and Urological Disease	damage of kidney	3.14e-06	CTNNB1,FN1,LEP,TGFB1,TNF	5
Decreased Levels of Albumin	decreased synthesis of albumin	1.09e-05	TGFB1,TNF	2
Cardiac Dilation, Cardiovascular System Development and Function, Organ Morphology	dilation of left ventricle	1.33e-05	MMP9,PLAU,TNF	3
Cardiac Damage, Cardiovascular Disease, Organismal Injury and Abnormalities	rupture of heart	2.62e-05	MMP9,PLAU	2
Nephrosis, Organismal Injury and Abnormalities, Renal and Urological Disease	nephrosis	6.96e-05	GLIS2,NR3C1,TGFB1	3
Cardiac Hypertrophy, Cardiovascular Disease, Developmental Disorder, Organismal Injury and Abnormalities, Skeletal and Muscular Disorders	hypertrophy of myocardium	8.69e-05	STAT3,TNF	2
Cardiac Inflammation, Cardiovascular Disease, Inflammatory Disease, Organismal Injury and Abnormalities	carditis	9.47e-05	MMP9,NR3C1,TGFB1	3
Increased Levels of Potassium	increased excretion of K+	0.000199	LEP,TGFB1	2
Organismal Injury and Abnormalities, Renal Degeneration, Renal and Urological Disease	degeneration of kidney	0.000292	GLIS2,TGFB1	2
Organismal Injury and Abnormalities, Renal Damage, Renal and Urological Disease	injury of kidney	0.000351	CTNNB1,LEP,TGFB1	3
Glomerular Injury, Organismal Injury and Abnormalities, Renal and Urological Disease	focal segmental glomerulosclerosis	0.000426	TGFB1,VEGFA	2
Cardiovascular Disease, Congenital Heart Anomaly, Developmental Disorder, Hereditary Disorder, Organismal Injury and Abnormalities, Respiratory Disease	persistent truncus arteriosus	0.000426	JUN,VEGFA	2
Cell Death and Survival, Renal Necrosis/Cell Death	apoptosis of podocytes	0.000451	CTNNB1,TGFB1	2
Immunological Disease, Inflammatory Disease, Inflammatory Response, Organismal Injury and Abnormalities, Renal Inflammation, Renal Nephritis, Renal and Urological Disease	IgA nephropathy	0.000586	JUN,TNF	2
Cardiac Dysfunction, Cardiovascular Disease, Organismal Injury and Abnormalities	systolic dysfunction	0.000586	LEP,TGFB1	2
Developmental Disorder, Glomerular Injury, Organismal Injury and Abnormalities, Renal Hypertrophy, Renal and Urological Disease	hypertrophy of renal glomerulus	0.000644	TGFB1,VEGFA	2
Cardiac Inflammation, Cardiovascular Disease, Inflammatory Disease, Organismal Injury and Abnormalities	myocarditis	0.000644	MMP9,TGFB1	2
Cardiac Dysfunction, Cardiovascular Disease	diastolic dysfunction	0.000706	CTGF,LEP	2
Cardiac Inflammation, Cardiovascular Disease, Inflammatory Disease, Organismal Injury and Abnormalities	atrial endocarditis	0.000872	TGFB1	1
Cellular Compromise, Renal Depletion	depletion of podocytes	0.000872	TGFB1	1
Glomerular Injury, Hereditary Disorder, Organismal Injury and Abnormalities, Renal and Urological Disease	glomerulopathy with fibronectin deposits type 2	0.000872	FN1	1
Cardiac Degeneration, Cardiovascular Disease, Organismal Injury and Abnormalities, Skeletal and Muscular Disorders	myocytolysis of heart	0.000872	MMP9	1
Inflammatory Disease, Inflammatory Response, Organismal Injury and Abnormalities, Renal Inflammation, Renal Nephritis, Renal and Urological Disease	necrotizing glomerulonephritis	0.000872	VEGFA	1
Hereditary Disorder, Nephrosis, Organismal Injury and Abnormalities, Renal and Urological Disease	nephronophthisis 7	0.000872	GLIS2	1
Cardiac Necrosis/Cell Death, Cell Death and Survival	onset of apoptosis of cardiomyocytes	0.000872	LEP	1
Cardiac Hypertrophy, Cardiovascular Disease, Developmental Disorder, Organismal Injury and Abnormalities, Skeletal and Muscular Disorders	onset of hypertrophy of cardiomyocytes	0.000872	LEP	1
Cardiac Inflammation, Inflammatory Response	inflammation of heart	0.000942	TGFB1,TNF	2
Cardiac Stenosis, Cardiovascular Disease, Organismal Injury and Abnormalities	stenosis of aortic valve	0.00117	MMP9,TNF	2
Cardiac Output, Cardiovascular System Development and Function	cardiac output	0.00125	MMP9,VEGFA	2
Cellular Development, Cellular Growth and Proliferation, Renal Proliferation, Renal and Urological System Development and Function	expansion of mesangial cells	0.00174	TGFB1	1
Glomerular Injury, Organismal Injury and Abnormalities, Renal and Urological Disease	glomerular endotheliosis	0.00174	VEGFA	1
Increased Levels of Albumin	increased permeation of albumin	0.00174	VEGFA	1
Increased Levels of CRP	increased synthesis of CRP	0.00174	TNF	1
Cardiovascular System Development and Function, Organ Morphology, Organismal Development, Renal Regeneration, Renal and Urological System Development and Function	regeneration of glomerular capillary	0.00174	VEGFA	1
Glomerular Injury, Kidney Failure, Organismal Injury and Abnormalities, Renal Fibrosis, Renal and Urological Disease	tubulo-interstitial fibrosis of renal cortex	0.00174	GLIS2	1
Glomerular Injury, Kidney Failure, Organismal Injury and Abnormalities, Renal Fibrosis, Renal and Urological Disease	interstitial fibrosis of kidney	0.0018	GLIS2,TGFB1	2
Cardiac Damage, Cardiovascular Disease, Organismal Injury and Abnormalities	injury of heart	0.00185	AKT1,STAT3	2
Increased Levels of Creatinine	increased quantity of creatinine	0.00232	CTGF,TGFB1	2
Cardiac Infarction, Cardiovascular Disease, Organismal Injury and Abnormalities, Skeletal and Muscular Disorders	myocardial infarction	0.00256	MMP9,TNF,VEGFA	3
Decreased Levels of Albumin	decreased production of albumin	0.00262	TNF	1
Cardiac Dysfunction, Cardiovascular Disease, Organismal Injury and Abnormalities	dysfunction of myocardium	0.00262	LEP	1
Glomerular Injury, Organ Morphology, Organismal Injury and Abnormalities, Renal and Urological Disease, Renal and Urological System Development and Function	size of glomerular crescent	0.00262	PLAU	1
Cancer, Cardiac Transformation	transformation of cardiac fibroblasts	0.00262	TGFB1	1
Organismal Injury and Abnormalities, Renal Hydronephrosis, Renal and Urological Disease	hydronephrosis	0.0031	LEP,MMP9	2
Cell Cycle, Cell-To-Cell Signaling and Interaction, Cellular Development, Cellular Growth and Proliferation, Renal Proliferation, Renal and Urological System Development and Function	contact growth inhibition of kidney cell lines	0.00349	STAT3	1
Increased Levels of Alkaline Phosphatase	increased production of alkaline phosphatase	0.00349	VEGFA	1
Inflammatory Response	inflammation	0.00349	SPARC	1
Cardiac Hypertrophy, Cardiovascular Disease, Developmental Disorder, Organismal Injury and Abnormalities	hypertrophy of left ventricle	0.0037	LEP,PLAU	2
Cardiovascular Disease, Congenital Heart Anomaly, Developmental Disorder, Organismal Injury and Abnormalities	ventricular septal defect	0.00391	JUN,VEGFA	2
Glomerular Injury, Organismal Injury and Abnormalities, Renal and Urological Disease	collapsing glomerulopathy	0.00435	VEGFA	1
Inflammatory Disease, Inflammatory Response, Organismal Injury and Abnormalities, Renal Inflammation, Renal Nephritis, Renal and Urological Disease	experimental crescentic glomerulonephritis	0.00435	VEGFA	1
Cancer, Cardiac Transformation	transformation of endocardial cells	0.00435	VEGFA	1
Cardiac Inflammation, Cardiovascular Disease, Inflammatory Disease, Organismal Injury and Abnormalities	acute rheumatic carditis	0.00522	NR3C1	1
Organismal Injury and Abnormalities, Renal Degeneration, Renal and Urological Disease	degeneration of nephron	0.00522	TGFB1	1
Cardiovascular Disease, Congenital Heart Anomaly, Developmental Disorder, Organismal Injury and Abnormalities	double aortic arch	0.00522	VEGFA	1
Increased Levels of AST	increased release of AST	0.00522	TNF	1
Increased Levels of Alkaline Phosphatase	increased release of alkaline phosphatase	0.00522	TNF	1
Cardiac Inflammation, Cardiovascular System Development and Function, Inflammatory Disease, Inflammatory Response, Skeletal and Muscular Disorders, Tissue Development	inflammation of myocardium	0.00522	TNF	1
Inflammatory Disease, Inflammatory Response, Organismal Injury and Abnormalities, Renal Inflammation, Renal Nephritis, Renal and Urological Disease	nephrotoxic nephritis	0.00522	LEP	1
Cardiovascular System Development and Function, Organismal Development, Renal Dilation, Tissue Morphology	vasodilation of renal artery	0.00522	MMP9	1
Cell Death and Survival, Renal Necrosis/Cell Death	necrosis of renal tubule	0.0053	GLIS2,TGFB1	2
Decreased Levels of Albumin	decreased secretion of albumin	0.00609	TGFB1	1
Cancer, Renal Transformation	transformation of kidney cells	0.00609	NOTCH1	1
Cell Death and Survival, Renal Necrosis/Cell Death	anoikis of kidney cell lines	0.00696	CTNNB1	1
Decreased Levels of Albumin	increased uptake of albumin	0.00696	AKT1	1
Cardiac Thrombosis, Cardiovascular Disease, Hematological Disease, Organismal Injury and Abnormalities	thrombosis of atrium	0.00783	TGFB1	1
Organ Morphology, Organismal Development, Organismal Injury and Abnormalities, Renal Atrophy, Renal and Urological Disease, Renal and Urological System Development and Function	atrophy of renal glomerulus	0.00869	GLIS2	1
Cardiac Stenosis, Cardiovascular Disease, Organismal Injury and Abnormalities	non-rheumatic aortic stenosis	0.00869	MMP9	1
Increased Levels of ALT	increased release of ALT	0.00956	TNF	1
Cardiac Pulmonary Embolism, Cardiovascular Disease, Hematological Disease, Respiratory Disease	acute pulmonary embolism	0.0104	VEGFA	1
Cardiac Dysfunction, Cardiovascular Disease, Organismal Injury and Abnormalities	diastolic dysfunction of heart	0.0113	LEP	1
Developmental Disorder, Glomerular Injury, Organismal Injury and Abnormalities, Renal Hypertrophy, Renal and Urological Disease	hypertrophy of mesangial cells	0.013	TGFB1	1
Cardiac Dysfunction, Cardiovascular Disease, Heart Failure, Organismal Injury and Abnormalities	diastolic heart failure	0.0147	CTGF	1
Nephrosis, Organismal Injury and Abnormalities, Renal and Urological Disease	minimal change nephrotic syndrome	0.0147	TGFB1	1
Decreased Levels of Albumin	decreased localization of albumin	0.0173	Ins1	1
Embryonic Development, Glomerular Injury, Organ Development, Organ Morphology, Organismal Development, Organismal Injury and Abnormalities, Renal and Urological Disease, Renal and Urological System Development and Function, Reproductive System Development and Function, Tissue Development	expansion of mesangial matrix	0.0173	LEP	1
Glomerular Injury, Organ Development, Organismal Injury and Abnormalities, Renal and Urological Disease, Renal and Urological System Development and Function	formation of glomerular crescent	0.0182	PLAU	1
Cardiac Inflammation, Cardiovascular Disease, Inflammatory Disease, Organismal Injury and Abnormalities	pericarditis	0.0182	TGFB1	1
Increased Levels of Albumin	increased localization of albumin	0.019	STAT3	1
Cancer, Organismal Injury and Abnormalities, Renal Hyperplasia/Hyperproliferation, Renal and Urological Disease	hyperplasia of kidney	0.0216	MYC	1
Immunological Disease, Inflammatory Disease, Inflammatory Response, Organismal Injury and Abnormalities, Renal Inflammation, Renal Nephritis, Renal and Urological Disease	membranous glomerulonephritis	0.0242	TGFB1	1
Organ Morphology, Organismal Injury and Abnormalities, Renal Atrophy, Renal and Urological Disease	atrophy of renal tubule	0.0259	GLIS2	1
Increased Levels of LDH	increased activation of LDH	0.0259	TNF	1
Cell Death and Survival, Renal Necrosis/Cell Death	apoptosis of renal tubular epithelial cells	0.0267	GLIS2	1
Cardiovascular Disease, Organismal Injury and Abnormalities, Renal Damage, Renal and Urological Disease	reperfusion injury of kidney	0.0276	TGFB1	1
Increased Levels of AST	increased activation of AST	0.0284	TNF	1
Cardiac Hypertrophy, Cardiovascular Disease, Developmental Disorder, Organismal Injury and Abnormalities, Skeletal and Muscular Disorders	hypertrophy of ventricular myocytes	0.0293	LEP	1
Cardiac Hypoplasia, Cardiovascular Disease, Developmental Disorder, Organismal Injury and Abnormalities	hypoplasia of trabeculae carne	0.0318	NOTCH1	1
Increased Levels of AST	increased localization of AST	0.0411	TNF	1
Organismal Injury and Abnormalities, Renal Dysfunction, Renal and Urological Disease	dysfunction of kidney	0.0452	TNF	1
Increased Levels of ALT	increased activation of ALT	0.0452	TNF	1
Increased Levels of ALT	increased localization of ALT	0.0527	TNF	1
Increased Levels of Bilirubin	increased quantity of bilirubin	0.0602	LEP	1
Renal Damage, Renal Tubule Injury	proximal tubular toxicity	0.0789	FN1	1
Cardiac Infarction, Cardiovascular Disease, Organismal Injury and Abnormalities, Skeletal and Muscular Disorders	acute myocardial infarction	0.0901	VEGFA	1
Kidney Failure, Organismal Injury and Abnormalities, Renal and Urological Disease	acute renal failure	0.0901	TNF	1
Increased Levels of LDH	increased release of LDH	0.0941	TNF	1
Inflammatory Disease, Inflammatory Response, Organismal Injury and Abnormalities, Renal Inflammation, Renal Nephritis, Renal and Urological Disease	lupus nephritis	0.0989	TNF	1
Cardiac Congestive Cardiac Failure, Cardiovascular Disease, Heart Failure, Organismal Injury and Abnormalities	congestive heart failure	0.14	NR3C1	1
