# Supplementary material for: Opposite Expression of SPARC between the Liver and Pancreas in Streptozotocin-Induced Diabetic Rats
Source: PLoS One. 2015 Jun 25;10(6):e0131189. doi: 10.1371/journal.pone.0131189 (PMC4481468; doi:10.1371/journal.pone.0131189)
Supplement: S3 Table — In this table, we represent the cellular functions involving SPARC and its interacting proteins in the liver were extracted from S1 Table. (XLS) [file pone.0131189.s004.xls]

## Sheet: S3 Table
S3 Table. Cellular functions of SPARC and its interacting proteins in the liver
SPARC
Categories	Diseases or Functions Annotation	p-Value	Molecules	# Molecules
Cell Death and Survival	apoptosis of connective tissue cells	1.39e-29	AKT1,BCL2L1,CASP8,CEBPB,FAS,FN1,HRAS,IL1B,ITGAV,ITGB1,ITGB3,JUN,LEP,MAPK1,MMP9,MYC,NFE2L2,PIK3CA,SPARC,STAT3,TGFB1,TNF,VEGFA,XRCC6	24
Cell Death and Survival	cell death of connective tissue cells	1.35e-28	AKT1,BCL2L1,CA3,CASP8,CEBPB,FAS,FN1,HMOX1,HRAS,IL1B,ITGAV,ITGB1,ITGB3,JUN,LEP,MAPK1,MMP9,MYC,NFE2L2,PIK3CA,SPARC,SRC,STAT3,TGFB1,TNF,VEGFA,XRCC6,YWHAZ	28
Cellular Development, Cellular Growth and Proliferation	proliferation of cells	1.75e-27	AKT1,BCL2L1,CA3,CASP8,CEBPA,CEBPB,FN1,HMOX1,HNF4A,HRAS,IL1B,ITGAV,ITGB1,JUN,LEP,MAPK1,MYC,NFE2L2,PIK3CA,RORA,SNAI1,SPARC,SRC,SREBF1,SRF,STAT3,TGFB1,TNF,VEGFA,XRCC6,YWHAG	31
Tissue Development	growth of connective tissue	7.46e-25	AKT1,BCL2L1,CEBPA,CEBPB,FAS,FN1,HMOX1,HRAS,IL1B,ITGAV,ITGB1,ITGB3,JUN,LEP,MAPK1,MMP2,MMP9,MYC,PIK3CA,SPARC,SRC,SRF,STAT3,TGFB1,TNF	25
Cellular Development	differentiation of cells	7.94e-25	AKT1,BCL2L1,CASP8,CEBPA,CEBPB,FAS,FN1,HMOX1,HNF4A,HRAS,IL1B,ITGB1,ITGB3,JUN,LEP,MAPK1,MMP2,MMP9,MYC,NFE2L2,PIK3CA,RORA,RORC,SNAI1,SPARC,SRC,SREBF1,SRF,STAT3,TGFB1,TNF,VEGFA,XRCC6,YWHAG	34
Cellular Growth and Proliferation, Tissue Development	proliferation of connective tissue cells	1.96e-24	AKT1,BCL2L1,CEBPA,CEBPB,FAS,FN1,HMOX1,HRAS,IL1B,ITGAV,ITGB1,ITGB3,JUN,LEP,MAPK1,MMP2,MMP9,MYC,PIK3CA,SPARC,SRC,STAT3,TGFB1,TNF	24
Cell Death and Survival	apoptosis of hepatocytes	2.95e-23	AKT1,BCL2L1,CASP8,CEBPA,CEBPB,FAS,HNF4A,HRAS,IL1B,ITGB1,JUN,LEP,MAPK1,MMP2,MYC,SPARC,SRC,STAT3,TGFB1,TNF	20
Cell Death and Survival	apoptosis of liver	1.92e-21	AKT1,BCL2L1,CA3,CASP8,CEBPA,CEBPB,FAS,FN1,HMOX1,HNF4A,HRAS,IL1B,ITGAV,ITGB1,ITGB3,JUN,LEP,MAPK1,MMP2,MMP7,MMP9,MYC,NFE2L2,PIK3CA,RORC,SNAI1,SPARC,SRC,SREBF1,SRF,STAT3,TGFB1,TNF,VEGFA,XRCC6,YWHAZ	36
Organismal Injury and Abnormalities	Fibrosis	2.29e-21	CEBPB,FAS,FN1,HMOX1,HNF4A,HRAS,IL1B,ITGB1,LEP,MMP2,MMP7,MMP9,NFE2L2,RORA,RORC,SNAI1,SPARC,STAT3,TGFB1,TNF,VEGFA	21
Cell-To-Cell Signaling and Interaction, Tissue Development	adhesion of connective tissue cells	2.32e-20	AKT1,FN1,HRAS,IL1B,ITGAV,ITGB1,ITGB3,MAPK1,MMP2,SPARC,SRC,TGFB1,TNF,VEGFA	14
Cellular Growth and Proliferation	proliferation of liver cells	4.09e-20	AKT1,BCL2L1,CA3,CASP8,CEBPA,CEBPB,FAS,FN1,HMOX1,HNF4A,HRAS,IL1B,ITGAV,ITGB1,ITGB3,JUN,LEP,MAPK1,MMP2,MMP7,MMP9,MYC,NFE2L2,PIK3CA,RORA,RORC,SNAI1,SPARC,SRC,SREBF1,SRF,STAT3,TGFB1,TNF,VEGFA,XRCC6,YWHAG,YWHAZ	38
Cell Morphology	cell spreading	7.17e-20	AKT1,FN1,HRAS,ITGAV,ITGB1,ITGB3,MAPK1,MMP9,PIK3CA,SPARC,SRC,SRF,STAT3,TNF,VEGFA,YWHAZ	16
Cell Death and Survival	cell viability	2.13e-19	AKT1,BCL2L1,CASP8,CEBPB,FAS,FN1,HMOX1,HRAS,IL1B,ITGAV,ITGB1,JUN,LEP,MAPK1,MMP9,MYC,NFE2L2,PIK3CA,RORC,SNAI1,SPARC,SRC,STAT3,TGFB1,TNF,VEGFA,YWHAZ	27
Cell Cycle	cell cycle progression	2.9e-19	AKT1,BCL2L1,CEBPA,CEBPB,FAS,HMOX1,HNF4A,HRAS,IL1B,ITGB1,JUN,LEP,MAPK1,MYC,PIK3CA,SNAI1,SPARC,SRC,SRF,STAT3,TGFB1,TNF,VEGFA,XRCC6	24
Cellular Assembly and Organization	formation of cytoskeleton	3.08e-19	AKT1,FN1,HRAS,IL1B,ITGB1,ITGB3,LEP,MAPK1,MMP2,MYC,SPARC,SRC,SRF,STAT3,TGFB1,TNF,VEGFA	17
DNA Replication, Recombination, and Repair	synthesis of DNA	7.68e-19	AKT1,CEBPA,FN1,HRAS,IL1B,ITGB1,JUN,LEP,MAPK1,MMP2,MYC,PIK3CA,SNAI1,SPARC,SRC,STAT3,TGFB1,TNF,VEGFA	19
Cell Death and Survival	apoptosis	1.16e-18	AKT1,BCL2L1,CA3,CASP8,CEBPA,CEBPB,FAS,FN1,HMOX1,HNF4A,HRAS,IL1B,ITGAV,ITGB1,ITGB3,JUN,LEP,MAPK1,MMP2,MMP7,MMP9,MYC,NFE2L2,PIK3CA,RORC,SNAI1,SPARC,SRC,SREBF1,SRF,STAT3,TGFB1,TNF,VEGFA,XRCC6,YWHAG,YWHAZ	37
Cellular Growth and Proliferation	formation of cells	3.68e-18	CASP8,CEBPB,FAS,FN1,HMOX1,HRAS,IL1B,ITGB1,JUN,MAPK1,MYC,NFE2L2,SPARC,SRC,SRF,TGFB1,TNF,VEGFA	18
Cellular Assembly and Organization, Cellular Function and Maintenance, Tissue Development	formation of actin filaments	9.16e-18	AKT1,FN1,HRAS,IL1B,ITGB1,LEP,MAPK1,MMP2,SPARC,SRC,SRF,STAT3,TGFB1,TNF,VEGFA	15
Cellular Assembly and Organization, Cellular Function and Maintenance, Tissue Development	formation of actin stress fibers	1.11e-17	AKT1,FN1,HRAS,ITGB1,LEP,MAPK1,MMP2,SPARC,SRC,SRF,STAT3,TGFB1,TNF,VEGFA	14
Cellular Assembly and Organization, Cellular Function and Maintenance	organization of cytoplasm	2.28e-17	AKT1,ARHGAP20,CEBPA,FAS,FN1,HNF4A,HRAS,IL1B,ITGAV,ITGB1,ITGB3,JUN,LEP,MAPK1,MMP7,MYC,PIK3CA,SPARC,SRC,SRF,STAT3,TGFB1,TNF,VEGFA	24
Cellular Assembly and Organization, Cellular Function and Maintenance	organization of cytoskeleton	8.53e-17	AKT1,ARHGAP20,FAS,FN1,HNF4A,HRAS,IL1B,ITGAV,ITGB1,ITGB3,JUN,LEP,MAPK1,MMP7,MYC,PIK3CA,SPARC,SRC,SRF,STAT3,TGFB1,TNF,VEGFA	23
Cell-To-Cell Signaling and Interaction	binding of cells	1.36e-16	AKT1,FAS,FN1,HRAS,IL1B,ITGAV,ITGB1,ITGB3,JUN,LEP,MMP2,NFE2L2,SNAI1,SPARC,SRC,TGFB1,TNF,VEGFA	18
Inflammatory Response	inflammation	2.07e-16	AKT1,BCL2L1,CA3,CEBPA,CEBPB,FAS,HMOX1,IL1B,ITGB3,JUN,LEP,MMP2,MMP7,MMP9,NFE2L2,RORA,RORC,SPARC,SRC,STAT3,TGFB1,TNF,VEGFA,XRCC6	24
Gastrointestinal Disease, Hepatic System Disease, Liver Fibrosis, Organismal Injury and Abnormalities	fibrosis of liver	2.5e-15	CEBPB,HMOX1,HNF4A,LEP,NFE2L2,RORA,RORC,SPARC,STAT3,TGFB1,TNF	11
Cell Cycle	mitogenesis	2.56e-15	AKT1,HRAS,IL1B,LEP,MAPK1,MYC,SPARC,SRC,STAT3,TGFB1,TNF,VEGFA	12
Cell Cycle	mitosis	2.68e-15	AKT1,CEBPA,CEBPB,HNF4A,HRAS,IL1B,JUN,LEP,MAPK1,MYC,SPARC,SRC,STAT3,TGFB1,TNF,VEGFA	16
Organismal Injury and Abnormalities	healing of wound	1.46e-14	AKT1,FN1,ITGB3,LEP,MMP7,MMP9,MYC,NFE2L2,SPARC,TGFB1,TNF,VEGFA	12
Inflammatory Response	inflammatory response of liver	1.17e-11	BCL2L1,CEBPA,FAS,HMOX1,LEP,MMP2,MMP9,NFE2L2,SPARC,STAT3,TGFB1,TNF	12
Cellular Assembly and Organization, Tissue Development	fibrogenesis	1.34e-11	CEBPB,HMOX1,HNF4A,LEP,NFE2L2,RORA,RORC,SPARC,STAT3,TGFB1,TNF	11
Digestive System Development and Function, Hepatic System Development and Function, Liver Regeneration, Organ Morphology	regeneration of liver	2.54e-10	CASP8,CEBPB,LEP,MMP9,NFE2L2,SPARC,STAT3,TNF	8
Liver Cirrhosis	Cirrhosis	3.47e-09	FN1,HNF4A,LEP,MMP2,MMP9,SPARC,TGFB1,TNF	8
Digestive System Development and Function, Gastrointestinal Disease, Hepatic System Development and Function, Hepatic System Disease, Inflammatory Disease, Inflammatory Response, Liver Inflammation/Hepatitis, Organ Development	inflammation of liver portal space	0.00595	SPARC	1
CA3
Categories	Diseases or Functions Annotation	p-Value	Molecules	# Molecules
Cell Death and Survival	cell death of connective tissue cells	1.35e-28	AKT1,BCL2L1,CA3,CASP8,CEBPB,FAS,FN1,HMOX1,HRAS,IL1B,ITGAV,ITGB1,ITGB3,JUN,LEP,MAPK1,MMP9,MYC,NFE2L2,PIK3CA,SPARC,SRC,STAT3,TGFB1,TNF,VEGFA,XRCC6,YWHAZ	27
Cellular Development, Cellular Growth and Proliferation	proliferation of cells	1.75e-27	AKT1,BCL2L1,CA3,CASP8,CEBPA,CEBPB,FN1,HMOX1,HNF4A,HRAS,IL1B,ITGAV,ITGB1,JUN,LEP,MAPK1,MYC,NFE2L2,PIK3CA,RORA,SNAI1,SPARC,SRC,SREBF1,SRF,STAT3,TGFB1,TNF,VEGFA,XRCC6,YWHAG	31
Cell Death and Survival	apoptosis of liver	1.92e-21	AKT1,BCL2L1,CA3,CASP8,CEBPA,CEBPB,FAS,FN1,HMOX1,HNF4A,HRAS,IL1B,ITGAV,ITGB1,ITGB3,JUN,LEP,MAPK1,MMP2,MMP7,MMP9,MYC,NFE2L2,PIK3CA,RORC,SNAI1,SPARC,SRC,SREBF1,SRF,STAT3,TGFB1,TNF,VEGFA,XRCC6,YWHAZ	36
Cellular Growth and Proliferation	proliferation of liver cells	4.09e-20	AKT1,BCL2L1,CA3,CASP8,CEBPA,CEBPB,FAS,FN1,HMOX1,HNF4A,HRAS,IL1B,ITGAV,ITGB1,ITGB3,JUN,LEP,MAPK1,MMP2,MMP7,MMP9,MYC,NFE2L2,PIK3CA,RORA,RORC,SNAI1,SPARC,SRC,SREBF1,SRF,STAT3,TGFB1,TNF,VEGFA,XRCC6,YWHAG,YWHAZ	38
Cell Death and Survival	apoptosis	1.16e-18	AKT1,BCL2L1,CA3,CASP8,CEBPA,CEBPB,FAS,FN1,HMOX1,HNF4A,HRAS,IL1B,ITGAV,ITGB1,ITGB3,JUN,LEP,MAPK1,MMP2,MMP7,MMP9,MYC,NFE2L2,PIK3CA,RORC,SNAI1,SPARC,SRC,SREBF1,SRF,STAT3,TGFB1,TNF,VEGFA,XRCC6,YWHAG,YWHAZ	37
Inflammatory Response	inflammation	2.07e-16	AKT1,BCL2L1,CA3,CEBPA,CEBPB,FAS,HMOX1,IL1B,ITGB3,JUN,LEP,MMP2,MMP7,MMP9,NFE2L2,RORA,RORC,SPARC,SRC,STAT3,TGFB1,TNF,VEGFA,XRCC6	24
Free Radical Scavenging, Molecular Transport	quantity of reactive oxygen species	4.35e-15	AKT1,BCL2L1,CA3,FAS,HMOX1,HRAS,IL1B,JUN,LEP,MYC,NFE2L2,TGFB1,TNF,VEGFA	14
Metabolic Disease	glucose metabolism disorder	1.22e-14	AKT1,BCL2L1,CA3,CASP8,CEBPA,CEBPB,FAS,FN1,HNF4A,HRAS,IL1B,ITGAV,ITGB3,JUN,LEP,MYC,SRC,SREBF1,STAT3,TGFB1,TNF,VEGFA	22
Cellular Function and Maintenance	cellular homeostasis	0.0788	CA3	1
CPS1
Categories	Diseases or Functions Annotation	p-Value	Molecules	# Molecules
Cellular Function and Maintenance	cellular homeostasis	9.39e-24	AKT1,BCL2L1,CASP8,CEBPA,CEBPB,CPS1,FAS,FN1,HMOX1,HNF4A,HRAS,IL1B,ITGAV,ITGB1,ITGB3,JUN,LEP,MAPK1,MYC,NFE2L2,PIK3CA,RORA,RORC,SNAI1,SRC,SRF,STAT3,TGFB1,TNF,VEGFA,XRCC6	31
Organismal Survival	survival of organism	2.5e-21	AKT1,BCL2L1,CASP8,CEBPA,CEBPB,CPS1,FAS,FN1,HMOX1,HNF4A,HRAS,IL1B,ITGAV,ITGB1,ITGB3,JUN,LEP,MAPK1,MMP2,MMP7,MMP9,MYC,NFE2L2,PIK3CA,RORA,RORC,SNAI1,SRC,SREBF1,SRF,STAT3,TGFB1,TNF,VEGFA,XRCC6	35
Protein Synthesis	metabolism of protein	8.12e-18	AKT1,BCL2L1,CASP8,CPS1,FAS,FN1,IL1B,ITGB1,JUN,LEP,MAPK1,MMP2,MMP7,MMP9,MYC,PIK3CA,SRC,SREBF1,SRF,TGFB1,TNF,VEGFA	22
Carbohydrate Metabolism	degradation of polysaccharide	5.99e-15	AKT1,CEBPB,CPS1,IL1B,MMP2,MMP7,MMP9,TGFB1,TNF	9
ARHGAP20
Categories	Diseases or Functions Annotation	p-Value	Molecules	# Molecules
Cellular Assembly and Organization, Cellular Function and Maintenance	organization of cytoplasm	2.28e-17	AKT1,ARHGAP20,CEBPA,FAS,FN1,HNF4A,HRAS,IL1B,ITGAV,ITGB1,ITGB3,JUN,LEP,MAPK1,MMP7,MYC,PIK3CA,SPARC,SRC,SRF,STAT3,TGFB1,TNF,VEGFA	24
Cellular Assembly and Organization, Cellular Function and Maintenance	microtubule dynamics	6.63e-17	AKT1,ARHGAP20,FAS,FN1,HNF4A,HRAS,IL1B,ITGB1,ITGB3,JUN,LEP,MAPK1,MMP7,MYC,PIK3CA,SPARC,SRC,SRF,STAT3,TGFB1,TNF,VEGFA	22
Cellular Assembly and Organization, Cellular Function and Maintenance	organization of cytoskeleton	8.53e-17	AKT1,ARHGAP20,FAS,FN1,HNF4A,HRAS,IL1B,ITGAV,ITGB1,ITGB3,JUN,LEP,MAPK1,MMP7,MYC,PIK3CA,SPARC,SRC,SRF,STAT3,TGFB1,TNF,VEGFA	23
Cellular Development, Cellular Growth and Proliferation, Skeletal and Muscular System Development and Function, Tissue Development	proliferation of liver cells	0.00891	ARHGAP20	1
BHMT
Categories	Diseases or Functions Annotation	p-Value	Molecules	# Molecules
Lipid Metabolism, Small Molecule Biochemistry	synthesis of lipid	1.51e-18	AKT1,BCL2L1,BHMT,CASP8,CEBPA,CEBPB,FAS,HMOX1,HNF4A,IL1B,ITGB1,LEP,MAPK1,MMP2,MMP9,MYC,PIK3CA,SREBF1,STAT3,TGFB1,TNF,VEGFA,YWHAG	23
Lipid Metabolism, Molecular Transport, Small Molecule Biochemistry	concentration of lipid	3.84e-16	AKT1,BCL2L1,BHMT,CASP8,CEBPA,CEBPB,FAS,HMOX1,HNF4A,HRAS,IL1B,ITGB3,JUN,LEP,MMP9,MYC,RORA,SRC,SREBF1,STAT3,TGFB1,TNF	22
Lipid Metabolism, Small Molecule Biochemistry	fatty acid metabolism	1.61e-14	AKT1,BCL2L1,BHMT,CASP8,CEBPB,FAS,HMOX1,HNF4A,IL1B,ITGAV,ITGB3,LEP,MAPK1,MYC,SREBF1,STAT3,TGFB1,TNF,VEGFA	19
Gastrointestinal Disease, Hepatic System Disease, Liver Steatosis	hepatic steatosis	6.17e-09	AKT1,BHMT,IL1B,LEP,RORA,RORC,SREBF1,STAT3,TNF	9
Protein Synthesis	metabolism of protein	0.0481	BHMT	1
