# Supplementary material for: Opposite Expression of SPARC between the Liver and Pancreas in Streptozotocin-Induced Diabetic Rats
Source: PLoS One. 2015 Jun 25;10(6):e0131189. doi: 10.1371/journal.pone.0131189 (PMC4481468; doi:10.1371/journal.pone.0131189)
Supplement: S4 Table — In this table, the cellular functions involving only SPARC and its interacting proteins in the pancreas were extracted from S2 Table. (XLS) [file pone.0131189.s005.xls]

## Sheet: S4 Table
S4 Table. Cellular functions of SPARC and its interacting proteins in the pancreas
SPARC
Categories	Diseases or Functions Annotation	p-Value	Molecules	# Molecules
Embryonic Development, Organismal Development	development of organ	1.22e-24	AKT1,BRCA1,CTGF,CTNNB1,EIF2AK3,FN1,FOXA2,GLIS2,Ins1,JUN,LEP,MAPK3,MMP9,MYC,NOTCH1,NR3C1,PLAU,SPARC,STAT3,TGFB1,TNF,VEGFA	22
Cellular development	differentiation of leukocytes	4.37e-23	AKT1,BRCA1,CTGF,CTNNB1,EIF2AK3,FN1,FOXA2,GLIS2,Ins1,JUN,LEP,MAPK3,MMP9,MYC,NOTCH1,NR3C1,PLAU,SPARC,STAT3,TGFB1,TNF,VEGFA	22
Cellular Development, Cellular Growth and Proliferation, Connective Tissue Development and Function, Tissue Development	expansion of leukocytes	1.84e-22	AKT1,APC2,BRCA1,CTGF,CTNNB1,FN1,Ins1,JUN,MAPK3,MMP9,MYC,NR3C1,PLAU,SPARC,STAT3,TGFB1,TNF	17
Organismal Injury and Abnormalities	Wound	5.82e-20	AKT1,BRCA1,CTNNB1,FN1,LEP,MMP9,MYC,NOTCH1,PLAU,SPARC,TGFB1,TNF,VEGFA	13
Cell Death and Survival	necrosis	6.95e-17	AKT1,CTNNB1,GLIS2,Ins1,JUN,LEP,MAPK3,MMP9,MYC,NR3C1,PLAU,SPARC,STAT3,TGFB1,TNF,VEGFA	16
Cellular Assembly and Organization, Cellular Function and Maintenance	organization of cytoplasm	3.07e-16	AKT1,BRCA1,CTGF,CTNNB1,EIF2AK3,FN1,Ins1,JUN,LEP,MAPK3,MYC,NOTCH1,PLAU,SPARC,STAT3,TGFB1,TNF,VEGFA	18
Cellular Movement	invasion of cells	3.48e-16	AKT1,BRCA1,CTGF,CTNNB1,FN1,JUN,LEP,MMP9,MYC,NOTCH1,PLAU,SPARC,STAT3,TGFB1,TNF,VEGFA	16
Inflammatory Response	inflammation	1.84e-15	AKT1,AMY2B,EIF2AK3,FOXA2,GLIS2,JUN,LEP,MAPK3,MMP9,NOTCH1,NR3C1,PLAU,SPARC,STAT3,TGFB1,TNF,VEGFA	17
Cellular Movement, Immune Cell Trafficking	leukocyte migration	1.96e-15	AKT1,BRCA1,CTGF,CTNNB1,FN1,FOXA2,GLIS2,Ins1,JUN,LEP,MAPK3,MMP9,MYC,NOTCH1,PLAU,SPARC,STAT3,TGFB1,TNF,VEGFA	20
Cell Cycle	arrest in cell cycle progression	2.72e-15	AKT1,BRCA1,CTNNB1,Ins1,MAPK3,MYC,NOTCH1,NR3C1,SPARC,STAT3,TGFB1,TNF	12
Connective Tissue Disorders, Metabolic Disease	adiposity	2.99e-15	AKT1,FOXA2,LEP,MAPK3,NR3C1,SPARC,STAT3,TGFB1,TNF	9
Cellular Assembly and Organization, Cellular Function and Maintenance	organization of cytoskeleton	3.18e-15	AKT1,APC2,BRCA1,CTGF,CTNNB1,FN1,Ins1,JUN,LEP,MAPK3,MYC,NOTCH1,PLAU,SPARC,STAT3,TGFB1,TNF,VEGFA	18
Cellular Movement, Hematological System Development and Function, Immune Cell Trafficking	cell movement of mononuclear leukocytes	7.34e-15	AKT1,CTGF,FN1,GLIS2,LEP,MMP9,NOTCH1,PLAU,SPARC,STAT3,TGFB1,TNF,VEGFA	13
Cell Cycle	mitogenesis	8.68e-15	AKT1,Ins1,LEP,MAPK3,MYC,SPARC,STAT3,TGFB1,TNF,VEGFA	10
Cellular Assembly and Organization, Cellular Function and Maintenance	microtubule dynamics	9.49e-15	AKT1,BRCA1,CTGF,CTNNB1,FN1,Ins1,JUN,LEP,MYC,NOTCH1,PLAU,SPARC,STAT3,TGFB1,TNF,VEGFA	16
Cellular Movement	infiltration of mononuclear leukocytes	1.74e-14	AKT1,CTGF,FN1,FOXA2,GLIS2,LEP,MMP9,PLAU,SPARC,STAT3,TGFB1,TNF,VEGFA	13
Cell Death and Survival	necrosis	3.98e-14	AKT1,BRCA1,CTGF,CTNNB1,EIF2AK3,FN1,FOXA2,GLIS2,Ins1,JUN,LEP,MAPK3,MMP9,MYC,NOTCH1,NR3C1,PLAU,SPARC,STAT3,TGFB1,TNF,VEGFA	22
Metabolic Disease	amyloidosis	4.59e-14	BRCA1,CTGF,EIF2AK3,JUN,MMP9,NOTCH1,NR3C1,PLAU,SPARC,STAT3,TGFB1,TNF,VEGFA	13
Inflammatory Response	inflammation of organ	5e-14	AKT1,AMY2B,EIF2AK3,FOXA2,GLIS2,JUN,LEP,MAPK3,MMP9,NOTCH1,NR3C1,PLAU,SPARC,STAT3,TGFB1,TNF,VEGFA	17
Cell-To-Cell Signaling and Interaction, Tissue Development	adhesion	5.9e-14	AKT1,CTGF,FN1,MAPK3,PLAU,SPARC,TGFB1,TNF,VEGFA	9
Cellular Movement, Hematological System Development and Function, Immune Cell Trafficking	cell movement of leukocytes	6.33e-14	AKT1,CTGF,FN1,FOXA2,GLIS2,LEP,MMP9,MYC,NOTCH1,PLAU,SPARC,STAT3,TGFB1,TNF,VEGFA	15
Cellular Assembly and Organization	formation of cytoskeleton	1.71e-13	AKT1,CTGF,FN1,LEP,MYC,PLAU,SPARC,STAT3,TGFB1,TNF,VEGFA	11
Cellular Movement, Hematological System Development and Function, Immune Cell Trafficking	infiltration of leukocytes	3.3e-13	AKT1,CTGF,FN1,FOXA2,GLIS2,LEP,MMP9,PLAU,SPARC,STAT3,TGFB1,TNF	12
Cell Cycle	cell cycle progression	4.03e-13	AKT1,BRCA1,CTNNB1,Ins1,JUN,LEP,MAPK3,MYC,NOTCH1,NR3C1,SPARC,STAT3,TGFB1,TNF,VEGFA	15
Cellular Movement, Hematological System Development and Function, Immune Cell Trafficking	migration of mononuclear leukocytes	5.58e-13	CTGF,FN1,LEP,MMP9,NOTCH1,PLAU,SPARC,STAT3,TGFB1,TNF,VEGFA	11
Cellular Movement, Hematological System Development and Function, Immune Cell Trafficking	cell movement of lymphocytes	8.25e-13	AKT1,FN1,GLIS2,LEP,MMP9,NOTCH1,PLAU,SPARC,STAT3,TGFB1,TNF	11
Cell Morphology, Cellular Assembly and Organization, Cellular Function and Maintenance	formation of cellular protrusions	1.5e-12	AKT1,CTGF,FN1,Ins1,JUN,LEP,MYC,NOTCH1,PLAU,SPARC,TGFB1,TNF,VEGFA	13
Organismal Injury and Abnormalities	Organ Degeneration	1.59e-12	AKT1,CTGF,EIF2AK3,GLIS2,JUN,MMP9,NR3C1,PLAU,SPARC,TGFB1,TNF,VEGFA	12
Cellular Assembly and Organization, Cellular Function and Maintenance, Tissue Development	formation of actin stress fibers	3.03e-12	AKT1,CTGF,FN1,LEP,SPARC,STAT3,TGFB1,TNF,VEGFA	9
Cell-To-Cell Signaling and Interaction, Inflammatory Response	immune response of leukocytes	1.18e-11	AKT1,FN1,LEP,MAPK3,MYC,NOTCH1,SPARC,STAT3,TGFB1,TNF	9
Cellular Movement, Hematological System Development and Function, Immune Cell Trafficking	infiltration by mononuclear leukocytes	2.45e-11	AKT1,FN1,GLIS2,MMP9,SPARC,STAT3,TGFB1,TNF	8
Cell-To-Cell Signaling and Interaction, Tissue Development	detachment of cells	4.87e-11	AKT1,CTGF,FN1,Ins1,LEP,SPARC,STAT3,TGFB1,TNF,VEGFA	10
Inflammatory Response	inflammation	0.00349	SPARC	1
AMY2B
Categories	Diseases or Functions Annotation	p-Value	Molecules	# Molecules
Inflammatory Response	inflammation	1.84e-15	AKT1,AMY2B,EIF2AK3,FOXA2,GLIS2,JUN,LEP,MAPK3,MMP9,NOTCH1,NR3C1,PLAU,SPARC,STAT3,TGFB1,TNF,VEGFA	17
Endocrine System Disorders, Gastrointestinal Disease, Metabolic Disease	diabetes mellitus	2.08e-14	AKT1,AMY2B,CTNNB1,EIF2AK3,FN1,FOXA2,GLIS2,Ins1,JUN,LEP,MYC,NR3C1,STAT3,TGFB1,TNF,VEGFA	16
Inflammatory Response	inflammation of organ	5e-14	AKT1,AMY2B,EIF2AK3,FOXA2,GLIS2,JUN,LEP,MAPK3,MMP9,NOTCH1,NR3C1,PLAU,SPARC,STAT3,TGFB1,TNF,VEGFA	17
Endocrine System Disorders, Gastrointestinal Disease, Metabolic Disease	non-insulin-dependent diabetes mellitus	3.66e-11	AKT1,AMY2B,FOXA2,JUN,LEP,MYC,NR3C1,TGFB1,TNF,VEGFA	10
APC2
Categories	Diseases or Functions Annotation	p-Value	Molecules	# Molecules
Cellular Development	expansion of leukocytes	1.84e-22	AKT1,APC2,BRCA1,CTGF,CTNNB1,FN1,Ins1,JUN,MAPK3,MMP9,MYC,NR3C1,PLAU,SPARC,STAT3,TGFB1,TNF	17
Cellular Assembly and Organization, Cellular Function and Maintenance	organization of cytoskeleton	3.18e-15	AKT1,APC2,BRCA1,CTGF,CTNNB1,FN1,Ins1,JUN,LEP,MAPK3,MYC,NOTCH1,PLAU,SPARC,STAT3,TGFB1,TNF,VEGFA	18
Organismal Injury and Abnormalities	Organ Degeneration	1.98e-14	AKT1,APC2,BRCA1,CTGF,CTNNB1,EIF2AK3,FN1,FOXA2,GLIS2,Ins1,JUN,LEP,MAPK3,MMP9,MYC,NOTCH1,NR3C1,PLAU,SPARC,STAT3,TGFB1,TNF,VEGFA	23
